# Supplementary material for: CARD11 is a prognostic biomarker and correlated with immune infiltrates in uveal melanoma
Source: PLoS One. 2021 Aug 9;16(8):e0255293. doi: 10.1371/journal.pone.0255293 (PMC8351993; doi:10.1371/journal.pone.0255293)
Supplement: S1 Table — (XLS) [file pone.0255293.s001.xls]

## Sheet: diff
gene	logFC	pValue	fdr
ANKRD33B	3.88235	1.77183e-10	6.12149e-09
RAC2	1.7483	2.55654e-06	1.77747e-05
STEAP1B	-2.12752	2.91761e-07	2.89507e-06
CRYM	2.3861	0.000541193	0.00169418
HLA-DQB1	2.24096	1.78288e-05	9.20856e-05
CYP27C1	-2.00497	8.90223e-07	7.37904e-06
GFRA3	-2.74232	2.34121e-05	0.000116767
SECTM1	2.40647	9.74335e-09	1.68312e-07
ATP8B3	1.67183	4.44336e-11	1.92973e-09
CARD11	3.7354	1.86034e-23	2.29454e-19
BCL3	1.53147	1.16397e-12	1.14851e-10
HLA-B	2.25863	3.09892e-07	3.04558e-06
CCL3	1.662	0.000264914	0.000927988
LTB	2.70366	0.000625198	0.0019206
JPH1	2.31105	8.47287e-12	5.38682e-10
TGFBI	1.76393	5.79435e-11	2.3432e-09
IMPA1	1.84386	9.74335e-09	1.68312e-07
SERPINE1	2.43553	9.07693e-09	1.59027e-07
PKIA	1.81549	0.00258371	0.00649033
ADTRP	1.54746	0.000409904	0.00133998
PCDHB2	-2.17793	0.0053399	0.0120385
PANX2	1.80345	1.92682e-10	6.54695e-09
LRRN3	2.89348	2.58759e-08	3.76805e-07
CD6	2.02531	9.76903e-11	3.71886e-09
NDRG4	2.81141	2.26623e-05	0.000113073
FAM43B	2.97091	9.92306e-07	8.12132e-06
AQP4	3.50083	0.000328082	0.00111784
SORL1	2.30691	1.79468e-11	9.75134e-10
NPAS1	1.57978	4.10406e-08	5.53219e-07
MAPK12	1.76417	5.5795e-13	6.61707e-11
GBP4	2.85968	1.20568e-05	6.65365e-05
ENO3	2.02119	0.000168707	0.000630555
CNTF	2.44547	2.77018e-07	2.77107e-06
APOL3	3.157	4.10406e-08	5.53219e-07
NINJ2	1.54798	1.94366e-09	4.42309e-08
CLEC7A	1.69354	0.00104845	0.00299134
KCNK1	3.47322	2.98022e-08	4.22992e-07
POMC	1.68933	3.45966e-05	0.000161634
EPHA8	2.84195	3.10447e-11	1.49573e-09
DPP6	-1.79439	1.14741e-05	6.3921e-05
RRM2B	1.82963	2.02434e-07	2.13769e-06
CSRP2	1.61947	0.00149634	0.00404467
GPBAR1	1.59839	1.1555e-07	1.31841e-06
F5	3.03916	4.53485e-06	2.91014e-05
IL12RB1	2.8754	3.70932e-07	3.54657e-06
TDRD10	-2.11427	2.93885e-08	4.17601e-07
SAP30	1.50653	2.91623e-13	3.90965e-11
TMEM200B	1.73813	4.38486e-08	5.83418e-07
SQLE	1.90205	5.00239e-08	6.52904e-07
IL2RG	2.63602	2.17268e-06	1.55801e-05
TSGA10IP	-6.0654	5.91488e-13	6.94801e-11
SLC38A3	2.74229	3.93703e-07	3.69553e-06
CXCR6	3.06912	0.000103118	0.000413612
HTRA3	2.50842	2.95528e-15	1.73574e-12
AGPAT4	1.59576	6.04927e-10	1.69572e-08
RNF125	1.91015	3.10447e-11	1.49573e-09
SDC2	3.06879	1.39584e-14	4.78232e-12
PGGHG	1.53393	1.29054e-12	1.23392e-10
APBB1IP	1.69745	0.00010583	0.000421746
GPR132	1.66663	0.000625198	0.0019206
KCTD17	1.66116	7.6676e-13	8.59747e-11
RAB31	2.11481	6.7052e-14	1.4259e-11
IL18BP	2.23441	4.70255e-07	4.30916e-06
PRDM8	3.49703	4.62201e-06	2.95224e-05
BIN2	2.17828	1.39803e-06	1.07301e-05
EPHB2	2.06382	7.32903e-09	1.33722e-07
ZNF667	-2.64618	5.77011e-12	3.99823e-10
PPP1R3B	-1.5025	1.66908e-09	3.86962e-08
HPCA	2.48787	0.00210882	0.00545553
PDK4	-1.57866	0.00010136	0.000406692
CPNE5	1.83594	5.09079e-06	3.19704e-05
DCT	-1.6289	0.000497487	0.00158063
TNFRSF1B	1.79849	1.12191e-08	1.87756e-07
SYNPR	-2.43699	2.5848e-07	2.61748e-06
IRS4	-2.64533	0.000794959	0.00236951
CIITA	2.12406	5.36203e-06	3.34185e-05
BIRC3	2.21137	0.000207671	0.000753358
SH3GL2	2.35905	0.00166124	0.00443406
NTNG1	-1.57434	2.05733e-06	1.48567e-05
EMB	2.04347	3.71649e-06	2.43955e-05
PXDN	1.95304	7.5343e-11	2.97846e-09
CHN2	2.4676	3.10447e-11	1.49573e-09
TRPM2	2.08657	1.95507e-08	2.99179e-07
SSX1	2.58457	5.64558e-06	3.4894e-05
HTR2B	5.40785	2.28863e-14	6.41544e-12
FSCN2	1.65159	1.87103e-05	9.57563e-05
LMCD1	-1.68381	1.63603e-11	9.13065e-10
SORBS2	-1.52528	1.90348e-07	2.02918e-06
HPDL	-1.54537	0.0222877	0.0399269
RASGRF1	1.53156	3.52472e-06	2.3373e-05
NCKAP1L	1.7594	5.46471e-05	0.000240463
CD28	1.71432	2.61268e-05	0.000128079
IGSF21	1.86348	0.000579618	0.00179533
PLA2R1	1.57976	5.60812e-07	4.96558e-06
GALNT18	2.01145	8.5168e-13	9.13445e-11
GABRB3	1.95735	0.00233715	0.00595095
SLAMF8	2.19385	1.74508e-06	1.28963e-05
FABP3	1.77364	2.28863e-14	6.41544e-12
CHN1	1.9971	1.87103e-05	9.57563e-05
ADAMTS2	2.01472	6.34786e-09	1.1827e-07
AMER2	-1.76367	2.7388e-05	0.000133466
JAML	1.54634	5.22367e-05	0.00023101
NCAM1	2.66402	0.000579618	0.00179533
MID1	-1.94059	2.09668e-09	4.68485e-08
TEKT3	-1.67357	6.55077e-10	1.80351e-08
CNTN3	-3.73556	7.95885e-07	6.7144e-06
SLC38A8	2.17831	1.03959e-06	8.45237e-06
FBXO40	-2.31646	0.000782417	0.00233269
PPP2R2B	4.07039	2.83209e-09	6.03298e-08
TFPI2	2.92587	1.31055e-07	1.45888e-06
DKK3	2.22024	0.0217164	0.0390452
ADAM23	1.85027	1.20568e-05	6.65365e-05
CPED1	-1.57359	0.00434033	0.0100589
PRR5L	1.98315	6.7052e-14	1.4259e-11
CEACAM21	1.63697	0.00736375	0.0157572
ECM1	3.23109	1.58439e-12	1.4369e-10
ADGRB1	1.98083	6.99743e-12	4.69056e-10
TNNI3	-2.38461	1.37215e-07	1.52607e-06
PRKCA	1.63371	3.90523e-12	3.04855e-10
FRZB	2.08706	0.000873927	0.00256765
ATP1A3	2.84239	0.00980763	0.0200443
GBP2	3.62519	2.17268e-06	1.55801e-05
IL32	2.47845	5.60812e-07	4.96558e-06
CPT1C	1.69013	3.00834e-05	0.000144546
NEXN	2.18956	5.15432e-10	1.48536e-08
LAG3	4.12817	3.16749e-10	9.86561e-09
PIK3AP1	1.54473	2.37661e-05	0.000117676
STC2	1.64856	1.48358e-08	2.38572e-07
PTPRC	2.83373	4.55883e-05	0.000205289
CCL4L2	2.73087	2.10764e-05	0.000106539
SLC9A3	1.7523	0.00370156	0.0088086
TRPV2	1.78847	1.58076e-07	1.72846e-06
SCX	1.90458	2.43799e-09	5.29403e-08
SPOCK2	2.19443	0.00121038	0.00337987
SIT1	3.33988	1.85e-05	9.55124e-05
SKAP1	2.61073	4.83254e-06	3.05978e-05
TOX2	1.63426	4.68393e-08	6.17218e-07
CDC25B	1.50845	3.39732e-11	1.59325e-09
GIPC3	-1.81906	4.68393e-08	6.17218e-07
LILRB1	1.95292	8.51803e-05	0.000351258
HLA-DQB2	2.37371	0.000981673	0.00283293
RAB7B	1.96862	8.96219e-08	1.05881e-06
ME1	2.59322	2.36407e-11	1.22515e-09
NKX2-4	2.33653	0.00451288	0.0104021
F12	1.85771	3.81067e-09	7.7304e-08
AZGP1	-2.20512	5.30535e-11	2.23332e-09
AHNAK2	2.00813	4.44336e-11	1.92973e-09
RASGRP1	3.19339	7.80259e-05	0.000326893
HRASLS	-1.65136	1.54611e-09	3.63926e-08
SLIT3	1.53308	0.000323638	0.001103
LAMP5	2.93539	0.000420528	0.00137435
DLL4	2.78273	3.08099e-16	4.22233e-13
ACSBG1	2.33202	5.60812e-07	4.96558e-06
CST7	3.25285	1.90348e-07	2.02918e-06
GBP5	3.82144	8.49754e-06	4.94614e-05
C4A	2.35036	1.26315e-10	4.58225e-09
MRC2	2.06445	1.15981e-10	4.28295e-09
SLIT1	2.87934	1.58111e-14	5.00036e-12
HPSE	2.17107	1.49692e-10	5.27513e-09
LEFTY2	3.61078	0.000461762	0.0014824
LGI4	-2.87195	1.56246e-06	1.17723e-05
VGF	4.32034	5.108e-09	9.84408e-08
FOXD1	3.11141	5.92382e-10	1.69131e-08
BASP1	1.51156	3.39732e-11	1.59325e-09
APOBR	1.51096	1.20568e-05	6.65365e-05
CXCL11	2.75755	4.9338e-05	0.000220484
WISP2	-1.75161	1.39768e-05	7.57424e-05
CDK15	-2.09486	2.5848e-07	2.61748e-06
MYO1G	1.93178	5.79435e-11	2.3432e-09
GOLT1A	1.81139	5.45039e-06	3.39521e-05
ACSL6	2.22444	7.88378e-08	9.51453e-07
MDGA1	1.7701	1.05053e-09	2.69943e-08
HLA-DPA1	1.99126	1.46782e-05	7.88508e-05
CALHM2	1.80919	8.41952e-15	3.7088e-12
LMO3	-1.54825	6.93534e-06	4.15245e-05
SASH3	1.98593	0.00010136	0.000406692
DCSTAMP	4.60838	2.79502e-06	1.93022e-05
PTPN7	3.27657	2.5848e-07	2.61748e-06
SLC46A3	1.74527	2.37661e-05	0.000117676
SEMA3C	-2.39018	0.00347064	0.00832171
CD3G	3.63495	3.13956e-05	0.00015
EGR3	1.78507	8.15299e-05	0.000338355
SLCO3A1	1.6046	2.15735e-11	1.13229e-09
ASIP	1.84224	2.43226e-07	2.4834e-06
MAMSTR	-1.94966	3.28671e-09	6.82464e-08
REEP2	1.79741	1.09179e-05	6.1154e-05
ELOVL4	3.68002	0.0272008	0.0474466
RASL11B	2.5685	6.20847e-08	7.87812e-07
ETV7	1.95199	2.87061e-05	0.00013863
MCF2	-1.55844	0.00010136	0.000406692
RP1	5.10198	0.0217815	0.0391565
TNFSF13B	2.3154	1.78288e-05	9.20856e-05
ABI3	1.89096	1.38393e-08	2.24598e-07
GPR162	2.33588	8.47287e-12	5.38682e-10
ISM1	3.76476	9.45571e-13	9.80056e-11
WNK4	-1.75153	2.47366e-10	8.05017e-09
PARP8	1.98224	1.54611e-09	3.63926e-08
NR2E3	4.36598	0.0108422	0.0218582
CD38	2.67838	3.79497e-05	0.000175439
GCNA	1.89893	2.15247e-07	2.24988e-06
SAMSN1	2.57533	2.3968e-05	0.000118628
FAM171B	1.59146	5.09079e-06	3.19704e-05
TFAP2A	-1.54897	1.16397e-12	1.14851e-10
ISG20	2.8245	2.37574e-12	2.04912e-10
CYSLTR2	4.36795	4.58481e-08	6.09365e-07
ACAN	2.70778	5.493e-09	1.04715e-07
SYP	2.10728	0.00476938	0.0108936
PLCH2	3.0953	0.008991	0.0186535
ERVFRD-1	-2.5191	9.97552e-07	8.12132e-06
ZNF454	-2.27262	1.665e-08	2.63621e-07
CA2	2.89903	1.69864e-05	8.87006e-05
TAF2	1.51375	3.34232e-06	2.23559e-05
RASAL3	2.44212	4.10406e-08	5.53219e-07
LILRA4	1.58545	0.00439358	0.0101785
DOK7	1.89099	4.04562e-10	1.2082e-08
ATCAY	3.9515	0.012784	0.0250442
FNDC1	1.72924	0.000142644	0.000547921
HLA-DRB5	2.6087	1.69864e-05	8.87006e-05
PSG4	-1.97896	0.0270197	0.0471373
SPON2	1.89687	5.79435e-11	2.3432e-09
COLGALT2	2.81074	5.90566e-09	1.11377e-07
SEC24D	1.51181	2.15247e-07	2.24988e-06
SORCS1	1.94635	3.09892e-07	3.04558e-06
CD53	1.85466	8.89825e-05	0.0003645
TNFAIP8	1.62974	3.34232e-06	2.23559e-05
APOL1	3.63332	4.4329e-07	4.08941e-06
SPARCL1	2.80175	6.93534e-06	4.15245e-05
POSTN	-1.8579	0.0253418	0.044614
RAPGEF3	-2.42757	1.12191e-08	1.87756e-07
ATP4B	-2.62303	0.000667842	0.00204193
PRRX1	1.82151	5.70232e-08	7.31106e-07
MAP1B	3.01939	9.74335e-09	1.68312e-07
CYP39A1	-1.57632	0.00389032	0.00920454
ZNF560	-4.38955	1.35853e-06	1.05717e-05
AP000781.2	1.57224	4.70255e-07	4.30916e-06
ATAD3C	-1.96905	2.91761e-07	2.89507e-06
PSTPIP1	2.03654	1.54611e-09	3.63926e-08
KCNV2	4.23112	0.00303762	0.00745141
SPN	2.77308	5.2893e-07	4.7377e-06
EEF1A2	3.33009	5.79435e-11	2.3432e-09
CD5L	6.10919	7.79942e-09	1.41543e-07
ROM1	2.88535	0.000625198	0.0019206
ZNF835	-3.03599	9.83686e-16	8.66627e-13
FN1	1.84923	1.82532e-08	2.82833e-07
SLC16A6	2.43414	1.80137e-09	4.14517e-08
ZDHHC15	-1.92413	4.35542e-05	0.000197136
CELF2	2.16824	5.23667e-12	3.75518e-10
GABRP	-2.05805	0.000125609	0.000489654
LCE2A	1.54961	4.99024e-05	0.000221745
NIPAL4	6.6517	1.02758e-05	5.8299e-05
FAM24B	-1.94361	7.7017e-07	6.55123e-06
ABCC2	2.90045	0.008991	0.0186535
BICDL1	2.79027	7.6676e-13	8.59747e-11
GZMA	3.31487	3.93703e-07	3.69553e-06
FZD7	1.56379	1.38393e-08	2.24598e-07
ESR1	1.60788	0.000298838	0.00103015
ZNF883	-2.0895	7.65936e-06	4.52526e-05
SMPDL3B	2.34894	3.02663e-05	0.000145368
LOXL4	1.74243	4.70255e-07	4.30916e-06
TAP1	2.48112	3.59307e-08	4.9241e-07
NKG7	3.23949	3.49416e-07	3.36695e-06
TMEM255A	2.14817	2.74727e-08	3.94468e-07
PPM1K	2.43586	2.61278e-13	3.6209e-11
SLAMF6	3.21743	3.58117e-05	0.000167248
SCIMP	1.59769	4.7711e-05	0.00021329
CCR7	2.25101	0.0100437	0.0205199
CAMK4	-1.57574	0.000336739	0.00113884
TMEM132D	3.49591	0.017722	0.0329439
PSMB9	2.66833	1.54127e-05	8.15181e-05
TBC1D10C	2.4306	1.61816e-05	8.51103e-05
MYCN	1.99877	1.12191e-08	1.87756e-07
KIF5C	2.52088	0.000478701	0.00152763
COL12A1	1.88827	1.58076e-07	1.72846e-06
SSX5	4.92118	4.90365e-10	1.42645e-08
KIT	1.73757	9.71647e-10	2.51771e-08
WARS	2.7297	3.25328e-13	4.26871e-11
SPOCK1	2.05189	1.56246e-06	1.17723e-05
LRP12	1.59484	8.15299e-05	0.000338355
TRIB1	1.56557	1.23143e-14	4.46721e-12
MB21D1	1.74839	7.29828e-06	4.33817e-05
FXYD1	-2.28328	0.0162183	0.0304981
MSC	-3.36295	1.54611e-09	3.63926e-08
TOX	3.18166	0.000114017	0.000451165
CASP1	1.62335	7.29828e-06	4.33817e-05
SLC1A1	2.87883	1.35811e-11	8.01477e-10
GRID1	2.11821	1.04564e-08	1.78134e-07
CD84	1.55581	0.000497487	0.00158063
P3H2	2.0112	0.0018425	0.00485481
EGFLAM	2.54327	1.82532e-08	2.82833e-07
PATL2	2.10307	1.11708e-06	8.92937e-06
GJA5	2.01184	1.66908e-09	3.86962e-08
ITGA4	2.95729	9.77647e-06	5.6007e-05
NFASC	1.63156	0.000906542	0.00264333
ANKRD30B	2.13061	1.02447e-05	5.81489e-05
PIK3C2A	1.86039	1.84381e-06	1.35045e-05
MRPL13	1.53161	6.92974e-08	8.54714e-07
PCDHB16	-1.92811	2.37661e-05	0.000117676
COL4A2	1.50485	8.40758e-07	7.03045e-06
APOL4	2.52873	2.26623e-05	0.000113073
ARHGDIG	2.20896	2.02434e-07	2.13769e-06
PCSK1	1.80517	2.42197e-06	1.70311e-05
ERVMER34-1	2.88963	3.20509e-12	2.56698e-10
PHLDA2	1.50773	3.53943e-09	7.27589e-08
FLI1	1.58563	5.493e-09	1.04715e-07
ANGPTL4	1.61961	1.33069e-05	7.26229e-05
ADCY2	3.10031	1.22709e-09	2.99701e-08
SLC6A1	2.03981	9.70662e-05	0.000391887
OMG	3.37438	8.3055e-10	2.20776e-08
B2M	1.95344	7.67579e-10	2.07162e-08
ACKR1	2.63797	0.00021508	0.000779547
GABBR2	2.08859	3.34232e-06	2.23559e-05
FDCSP	1.61928	0.000473547	0.00151984
PLEK	1.92764	0.000323638	0.001103
BTN3A3	1.67888	6.2599e-06	3.80531e-05
PLN	3.00554	1.16915e-09	2.93692e-08
PFKP	1.55737	2.58546e-14	7.08645e-12
HK3	1.73334	3.15226e-05	0.00015
NT5E	2.07426	4.10173e-09	8.14666e-08
HMP19	3.79034	0.0201241	0.0365823
MAP10	1.58436	1.66161e-05	8.73212e-05
SCG2	1.78181	0.000379038	0.00125404
RORC	-3.08389	0.000177729	0.000659282
LRRCC1	1.60802	0.000379038	0.00125404
RORB	2.02819	0.00523596	0.0118063
ZNF391	-2.65637	2.61278e-13	3.6209e-11
GFRA2	1.948	9.76903e-11	3.71886e-09
CCL4	3.08775	1.18181e-06	9.3619e-06
PLXDC2	1.56882	1.61816e-05	8.51103e-05
INPP5J	1.54855	1.74508e-06	1.28963e-05
OR2W3	-1.64784	7.72359e-05	0.000324796
CD300A	2.10246	1.2307e-07	1.38879e-06
LRP8	1.53666	1.48358e-08	2.38572e-07
ALDH1L1	-2.00253	2.91774e-10	9.18047e-09
ST8SIA4	2.32835	4.35269e-06	2.7947e-05
SULF2	1.64271	3.20509e-12	2.56698e-10
CD180	1.56787	0.000298838	0.00103015
COX7A1	1.75674	3.43764e-10	1.0495e-08
TSPAN8	-2.9368	0.00437112	0.0101284
LIMS2	-2.0218	9.45571e-13	9.80056e-11
CCL26	1.64165	1.16258e-05	6.4737e-05
GRIK1	3.53506	0.00155588	0.00418727
METTL7B	1.66633	1.03871e-05	5.8607e-05
UBASH3A	3.02864	1.00508e-06	8.17725e-06
NFATC2	1.95883	1.37528e-10	4.91672e-09
CD8A	4.09944	4.4329e-07	4.08941e-06
PTPRN	3.67085	0.023442	0.0417703
LINGO2	-2.66035	1.65277e-07	1.8056e-06
TNFRSF10C	1.5337	0.00108696	0.00308695
EBI3	1.77596	6.58946e-06	3.97625e-05
SOSTDC1	-1.96687	0.000335598	0.00113884
FAM46C	2.29774	1.61816e-05	8.51103e-05
MEGF10	-2.13978	1.32569e-09	3.21871e-08
PHTF1	1.50044	5.2893e-07	4.7377e-06
HNMT	-1.55343	9.74335e-09	1.68312e-07
CA12	5.48748	7.6676e-13	8.59747e-11
EVI2B	2.03194	0.00010136	0.000406692
LY96	2.57509	0.000148784	0.000567264
LIF	2.53818	1.13553e-09	2.85829e-08
ZNF229	-1.81496	2.61014e-05	0.000128079
CFAP61	-1.84527	0.0145429	0.0278528
SLITRK2	2.27276	2.56765e-08	3.74343e-07
POU2AF1	4.57748	1.34933e-05	7.35748e-05
PLXNB1	-1.50081	1.08563e-14	4.05761e-12
ANG	-2.12876	1.06448e-13	1.98929e-11
HFE	-2.16288	9.07693e-09	1.59027e-07
NR6A1	-2.46949	2.91623e-13	3.90965e-11
ADM2	1.97079	3.71654e-11	1.70408e-09
SOCS2	2.55352	7.40654e-15	3.38342e-12
GXYLT2	-1.8708	0.000364422	0.00121513
GIMAP7	2.04137	0.000148784	0.000567264
CD5	2.51166	6.53671e-05	0.000280041
DMRT2	-2.32192	0.000558927	0.0017391
MOXD1	1.58832	3.97381e-05	0.000182544
DOK6	1.88449	3.71649e-06	2.43955e-05
GALNTL6	-2.73146	0.00204152	0.00530106
PSD2	3.71168	2.83213e-10	9.04962e-09
FIBCD1	3.07319	5.01375e-13	6.12273e-11
TLCD1	1.69655	3.20509e-12	2.56698e-10
IL4I1	1.62269	0.000409904	0.00133998
C10orf107	-2.51874	0.000819349	0.00243397
LRRC4	1.61714	2.90183e-12	2.41832e-10
ARMC9	2.12099	3.57514e-16	4.25942e-13
SPON1	2.33096	0.000753922	0.00225646
ATP1B2	1.50679	1.68206e-07	1.81668e-06
CCDC68	-3.12543	7.93908e-07	6.7023e-06
GZMH	2.35218	1.39803e-06	1.07301e-05
NELL2	2.09022	3.53943e-09	7.27589e-08
ROBO1	-2.46127	2.74727e-08	3.94468e-07
C1orf116	3.10397	2.24146e-08	3.35106e-07
CAMSAP3	-1.80797	1.54611e-09	3.63926e-08
TIGIT	4.16505	2.44652e-06	1.7194e-05
BMP7	1.80086	0.000298838	0.00103015
RASSF5	2.00731	1.90348e-07	2.02918e-06
SIGLEC10	2.78037	6.49502e-08	8.1828e-07
SSUH2	-3.34552	1.0244e-11	6.3175e-10
FAM26F	3.23539	1.59006e-08	2.5208e-07
SOCS3	1.58733	2.74641e-07	2.74953e-06
JAKMIP1	3.7179	3.08039e-06	2.09216e-05
MAP1LC3C	-2.33431	0.00753567	0.0160527
KIF17	2.02346	3.30261e-05	0.000155713
GGT1	2.83125	1.19318e-13	2.16422e-11
SLA	2.01735	1.87103e-05	9.57563e-05
ANKRD34A	1.65139	3.71654e-11	1.70408e-09
MTCL1	2.15459	5.30535e-11	2.23332e-09
MFSD2A	1.68567	5.36203e-06	3.34185e-05
YJEFN3	-2.58169	0.00046057	0.00147896
HAVCR2	1.61349	3.45966e-05	0.000161634
PDCD1	4.22306	2.22628e-08	3.35106e-07
KLC3	-1.76097	2.43799e-09	5.29403e-08
KIAA1549L	-1.68805	6.67771e-07	5.79204e-06
OLIG1	2.80301	2.04457e-09	4.64415e-08
GRIN2A	3.75784	9.02044e-08	1.06467e-06
ALG1L2	-2.38494	1.19318e-13	2.16422e-11
DOCK4	1.9454	4.10173e-09	8.14666e-08
CLIC2	2.74172	4.99259e-05	0.000221745
SIGLEC14	1.57287	0.0143259	0.0275614
CCL3L1	1.50676	0.00328374	0.00794617
DOCK10	2.01194	1.78951e-07	1.92431e-06
ATP6V0D2	1.78791	0.00013824	0.000533662
CD109	2.02322	0.00112676	0.00318094
CCDC184	1.92313	1.46335e-06	1.12245e-05
MTUS1	-2.15237	7.70134e-12	5.02584e-10
NDUFA4L2	1.53254	2.17268e-06	1.55801e-05
SUGCT	-1.59918	4.30812e-12	3.2599e-10
FGD2	1.65395	3.45966e-05	0.000161634
ZNF467	1.99903	3.99165e-17	1.23082e-13
SLC2A3	1.75407	5.70232e-08	7.31106e-07
GADD45G	2.21164	4.85605e-11	2.07967e-09
LYZ	1.81342	0.000275804	0.000961223
BATF	2.55485	0.000114017	0.000451165
PAPSS2	1.73606	5.79435e-11	2.3432e-09
MAG	-2.42736	0.0225681	0.0404234
HPGD	-3.46536	9.76903e-11	3.71886e-09
CD2	3.49862	4.5867e-06	2.93121e-05
SYNJ2	1.62928	1.09179e-05	6.1154e-05
WBSCR17	3.3472	6.84531e-08	8.54714e-07
CHI3L2	3.50948	5.00239e-08	6.52904e-07
ARHGAP9	1.9162	3.15226e-05	0.00015
MTDH	1.5149	8.93695e-06	5.16292e-05
TRIM9	1.75607	5.94593e-06	3.63956e-05
GUCY2D	1.91829	0.00952845	0.0195743
ECEL1	3.36705	9.91438e-07	8.12132e-06
PLEKHA1	1.61528	0.000674049	0.00205075
GFRA1	2.0983	0.00171978	0.00457051
SMIM10L2A	-1.76173	4.0644e-11	1.81632e-09
GIMAP6	1.51351	5.09079e-06	3.19704e-05
HSPB8	1.75855	1.25009e-06	9.82081e-06
GZMK	4.24326	1.39127e-06	1.07301e-05
PPM1E	1.61745	1.87103e-05	9.57563e-05
STK17B	1.83477	3.00834e-05	0.000144546
BAALC	2.49184	1.20348e-08	1.99512e-07
ARC	3.49501	9.71647e-10	2.51771e-08
CSF2RA	2.10782	5.493e-09	1.04715e-07
PHF24	-2.03658	5.23667e-12	3.75518e-10
RARRES3	2.57028	0.000940269	0.00272813
NOSTRIN	1.57318	0.00476938	0.0108936
IRF8	2.24548	2.42197e-06	1.70311e-05
XCL2	2.7296	0.0164364	0.0309034
IL2RA	1.68159	0.0059223	0.0131118
HLA-DOB	2.45655	3.43413e-05	0.000161634
DUSP15	-1.83427	1.37528e-10	4.91672e-09
MPPED2	-2.27382	0.000115326	0.000454159
ENPP2	-2.30689	1.43025e-12	1.32637e-10
ZDHHC19	-1.57779	1.46782e-05	7.88508e-05
BAG2	2.58556	1.94178e-12	1.72302e-10
HLA-F	2.17583	7.67908e-06	4.52526e-05
C1QA	1.72212	1.87103e-05	9.57563e-05
ITGB8	1.8337	0.0018425	0.00485481
HSH2D	2.69051	0.000435735	0.00141393
NEK11	-1.63371	2.93885e-08	4.17601e-07
SNX20	2.41874	3.79497e-05	0.000175439
AFAP1L2	1.62604	5.15432e-10	1.48536e-08
HLA-DMB	1.58336	0.000244317	0.000866917
CD247	2.78088	3.2909e-07	3.2087e-06
ADAM19	2.81979	4.5032e-13	5.6676e-11
GZMB	3.01112	7.98734e-09	1.434e-07
CTSW	2.5719	1.46782e-05	7.88508e-05
CXCL9	4.63656	3.93703e-07	3.69553e-06
SATB1	-2.17243	8.47287e-12	5.38682e-10
TMEM178A	2.22989	7.49543e-07	6.38017e-06
FCGR1A	2.13585	5.9783e-05	0.000259453
STOM	1.56552	2.02434e-07	2.13769e-06
COL4A1	1.67276	2.5848e-07	2.61748e-06
GNLY	1.62423	1.53619e-06	1.16815e-05
SH2D1A	4.26385	2.27283e-06	1.62806e-05
AMPH	2.88137	0.00799574	0.016913
PRRT2	1.9437	0.000323638	0.001103
SEC14L2	1.60773	8.96156e-11	3.48681e-09
NQO1	2.40167	1.96929e-15	1.51808e-12
MPZL2	1.72217	1.11708e-06	8.92937e-06
SIRPG	4.29893	3.16559e-06	2.14047e-05
GABRA5	1.6392	0.000211653	0.000767576
RCSD1	1.59534	8.90223e-07	7.37904e-06
LAMA1	2.34609	9.71647e-10	2.51771e-08
MNDA	1.50121	0.00154957	0.0041712
APOL6	2.45176	1.05571e-06	8.52169e-06
COBL	1.60046	8.40652e-08	1.00277e-06
HCLS1	1.65709	7.67908e-06	4.52526e-05
BCL11A	-2.67735	1.61816e-05	8.51103e-05
HPSE2	-2.19231	0.00583587	0.0129857
CLDN3	2.47741	0.000135882	0.000527033
BCHE	-3.0178	1.58076e-07	1.72846e-06
FAIM2	3.14936	0.00848048	0.017807
S100A4	3.1871	1.22709e-09	2.99701e-08
SEL1L3	3.27187	7.40654e-15	3.38342e-12
PRKDC	1.54982	2.74727e-08	3.94468e-07
MGST1	1.74873	2.17268e-06	1.55801e-05
CD3E	3.23315	2.42197e-06	1.70311e-05
KDF1	-1.68665	0.0139477	0.026943
SMAD9	1.50465	1.90348e-07	2.02918e-06
MMP9	2.84829	4.99259e-05	0.000221745
ITGAX	1.93742	4.10406e-08	5.53219e-07
SULT1A1	1.75662	3.10447e-11	1.49573e-09
GUCY1B3	1.94578	9.55275e-08	1.11787e-06
SMIM10L2B	-1.85858	1.23672e-11	7.40471e-10
ZNF415	-2.20396	2.91774e-10	9.18047e-09
ANKRD22	3.77332	3.75395e-05	0.000174458
GRIK3	-2.91441	4.4329e-07	4.08941e-06
POLA1	1.5365	2.49202e-05	0.000122897
EBF3	2.09206	0.000225211	0.000809134
EGR2	1.70972	1.96326e-05	9.97316e-05
PTPN6	1.77262	3.30261e-05	0.000155713
PCED1B	2.28183	1.48358e-08	2.38572e-07
BATF3	1.58762	8.96156e-11	3.48681e-09
P2RY6	1.96733	2.43226e-07	2.4834e-06
VCAN	2.05839	2.5848e-07	2.61748e-06
ANGPTL7	1.93665	8.40652e-08	1.00277e-06
CXCL13	4.95339	0.000123504	0.000483588
CCR5	2.82018	4.55883e-05	0.000205289
CAVIN3	1.61264	6.34786e-09	1.1827e-07
S1PR4	2.16627	1.45784e-05	7.88508e-05
ATP1A2	2.02878	0.000199134	0.000726662
FASLG	3.88728	8.63e-06	5.02087e-05
TAPBPL	1.56586	4.04267e-13	5.19399e-11
FFAR3	2.71938	6.84531e-08	8.54714e-07
PADI1	2.57943	2.90183e-12	2.41832e-10
CEND1	3.02842	0.000557992	0.00173663
IL2RB	2.42853	1.87103e-05	9.57563e-05
CPS1	-1.72101	2.2883e-07	2.36977e-06
GBP3	2.32463	0.00980763	0.0200443
TYMP	1.67031	6.49502e-08	8.1828e-07
ZEB1	1.96982	8.9845e-10	2.35276e-08
TNFRSF9	5.67293	2.34907e-08	3.50344e-07
CHAC1	3.75263	6.51061e-15	3.34591e-12
MZB1	4.99238	0.00205393	0.00533218
TNFRSF18	1.83329	3.00396e-06	2.04137e-05
CPE	1.95578	5.36203e-06	3.34185e-05
SHC4	-2.19426	2.09359e-08	3.16064e-07
IDO1	4.28584	1.47337e-07	1.62545e-06
EDIL3	2.65001	4.17798e-07	3.88621e-06
LST1	1.62888	4.13e-06	2.66838e-05
RNF43	-2.04026	3.43764e-10	1.0495e-08
CD27	3.47947	2.84718e-06	1.95312e-05
LCK	3.35612	7.49543e-07	6.38017e-06
ERAP2	1.5093	0.00267098	0.00666744
IRF9	1.51324	1.54127e-05	8.15181e-05
CCL24	2.36382	8.04473e-05	0.000336808
RNF208	-1.9344	1.43025e-12	1.32637e-10
LCP1	2.16533	6.93534e-06	4.15245e-05
STUM	1.54011	3.59307e-08	4.9241e-07
FABP5	1.83406	2.14828e-12	1.87922e-10
HLA-DQA2	2.24073	0.0170086	0.0318434
TWIST1	3.5738	5.70232e-08	7.31106e-07
CD209	2.10572	1.39532e-07	1.54072e-06
CD52	2.17435	0.000394192	0.00129653
SETBP1	1.76701	3.43764e-10	1.0495e-08
AP1S3	2.02703	6.30132e-07	5.4965e-06
DOK2	1.65763	9.29425e-05	0.00037921
C1QB	1.90624	7.29828e-06	4.33817e-05
PSMB8	1.57522	1.65138e-06	1.22922e-05
RHOU	1.62287	1.74508e-06	1.28963e-05
MYOM1	-2.52702	1.65138e-06	1.22922e-05
CXCL10	3.62553	1.88121e-07	2.02115e-06
FBXO17	-2.11884	1.04934e-12	1.07854e-10
SLC17A9	1.53706	3.91809e-06	2.55422e-05
MANEAL	-1.65228	1.54611e-09	3.63926e-08
MPZ	-2.39549	1.77183e-10	6.12149e-09
UCHL1	1.53158	8.40758e-07	7.03045e-06
COBLL1	-1.83863	1.95507e-08	2.99179e-07
EOMES	1.85679	7.81312e-05	0.000327222
ANO9	2.76189	8.15299e-05	0.000338355
CXCR3	3.40933	1.54127e-05	8.15181e-05
REEP1	2.15883	1.62882e-10	5.69119e-09
SPX	-1.85111	0.00349529	0.00837919
CORO6	2.5421	2.09668e-09	4.68485e-08
PARVG	1.70308	2.87061e-05	0.00013863
CDH24	1.66834	5.30315e-14	1.23413e-11
GIMAP4	1.78845	3.93703e-07	3.69553e-06
BLNK	1.53624	8.51803e-05	0.000351258
PTGS1	1.53228	1.68206e-07	1.81668e-06
CCDC188	2.07418	3.4183e-08	4.73723e-07
CD48	2.36674	2.87061e-05	0.00013863
TRIL	1.61995	2.68693e-10	8.60794e-09
GCH1	1.57842	9.42439e-07	7.75971e-06
CD70	3.38141	3.90445e-07	3.69553e-06
NLRC5	2.19168	5.70232e-08	7.31106e-07
HLA-E	1.5206	1.20568e-05	6.65365e-05
GEM	3.08873	3.29324e-14	8.83018e-12
PTP4A3	2.3813	2.58347e-15	1.67708e-12
KDR	1.5818	2.26118e-09	4.97136e-08
KLHDC7B	2.10689	2.26623e-05	0.000113073
CD163L1	2.58618	1.59006e-08	2.5208e-07
GJC3	-1.56225	1.22709e-09	2.99701e-08
CADM1	3.09619	1.23207e-16	2.53272e-13
HOGA1	1.54897	1.94178e-12	1.72302e-10
NXPH4	1.6368	4.13e-06	2.66838e-05
ARX	2.26191	7.49232e-09	1.365e-07
VAV1	1.6242	0.000516949	0.00162987
SDK2	1.95936	3.09892e-07	3.04558e-06
SCG3	2.14253	8.90223e-07	7.37904e-06
AQP3	2.47666	1.33034e-08	2.18487e-07
CELF5	-1.81121	6.04927e-10	1.69572e-08
SPAG1	1.95966	3.71654e-11	1.70408e-09
MS4A7	1.95401	3.15226e-05	0.00015
HTN1	1.64346	0.0181228	0.0335675
FMO3	1.63533	0.00144477	0.00392594
NFIA	-1.58541	8.21829e-11	3.22816e-09
GBX2	2.39527	1.09941e-08	1.87036e-07
RASGRP2	1.72584	2.93885e-08	4.17601e-07
C1QC	1.83871	3.71649e-06	2.43955e-05
HLA-C	1.72609	1.56246e-06	1.17723e-05
LNP1	-2.18214	1.79468e-11	9.75134e-10
TNFSF10	1.71783	0.000234584	0.000837926
C4orf19	-2.90225	5.09079e-06	3.19704e-05
PAEP	3.13413	1.13273e-07	1.30815e-06
NIPSNAP3B	-1.77871	1.13553e-09	2.85829e-08
ABHD3	1.76808	4.41398e-09	8.66911e-08
NPTX1	3.89526	4.85605e-11	2.07967e-09
BEX5	-1.67906	1.9478e-06	1.41569e-05
CAMK1D	1.63441	7.93908e-07	6.7023e-06
PON3	-3.4865	0.00101521	0.00291606
ROPN1B	-2.15672	8.96156e-11	3.48681e-09
ZDHHC11B	1.87191	7.09195e-10	1.93522e-08
PALMD	-3.1194	2.69816e-06	1.86438e-05
TPD52	1.76015	3.91809e-06	2.55422e-05
GNGT2	2.22387	3.91809e-06	2.55422e-05
LCP2	2.0618	1.3221e-06	1.02947e-05
CD82	-1.72288	3.36092e-08	4.66295e-07
CCNO	1.8175	2.83592e-11	1.40475e-09
TAGAP	1.57106	0.00017588	0.000652619
PTPRE	1.69592	1.9478e-06	1.41569e-05
ANO4	2.12786	1.61115e-06	1.21244e-05
HTATIP2	2.03264	2.91774e-10	9.18047e-09
ACY3	1.83811	0.00132662	0.00366543
SLC25A38	-1.51632	1.23672e-11	7.40471e-10
FAM49B	1.55305	6.92974e-08	8.54714e-07
HLA-DPB1	1.53344	9.29425e-05	0.00037921
SULF1	1.93383	0.00980763	0.0200443
TNFAIP8L2	1.71635	1.01803e-07	1.18122e-06
SPP1	-1.86858	0.00010583	0.000421746
MGLL	1.81379	1.1555e-07	1.31841e-06
AMIGO2	2.48574	1.11541e-07	1.28935e-06
AMZ1	1.78648	1.58439e-12	1.4369e-10
GDF11	1.73303	3.10447e-11	1.49573e-09
FCGR3A	3.41211	4.17798e-07	3.88621e-06
ITGA5	1.52004	1.96802e-11	1.04178e-09
SH2D5	1.86502	1.0646e-10	3.97901e-09
GSTO2	-1.71825	7.67579e-10	2.07162e-08
NTN1	1.5429	3.70932e-07	3.54657e-06
LRRN1	-1.82075	0.00648652	0.0141226
SIPA1L2	1.53565	3.39732e-11	1.59325e-09
PRF1	2.90035	2.43226e-07	2.4834e-06
PDE4B	-1.962	7.88378e-08	9.51453e-07
KCNQ2	3.58197	5.23667e-12	3.75518e-10
PRRT4	-1.70252	6.92974e-08	8.54714e-07
IGFBP2	1.83919	1.22709e-09	2.99701e-08
CCL5	2.93837	1.1555e-07	1.31841e-06
AC092821.1	-2.36691	6.99743e-12	4.69056e-10
ZNF135	-1.54023	4.0644e-11	1.81632e-09
IL10RA	1.9128	8.07855e-06	4.74029e-05
GSTA3	-1.87117	3.00396e-06	2.04137e-05
RDH10	1.54234	4.5867e-06	2.93121e-05
PDLIM4	1.73709	2.42197e-06	1.70311e-05
CHADL	-1.5134	0.00462233	0.0106068
ARHGAP30	1.56125	3.15226e-05	0.00015
PRDM1	1.86737	1.39803e-06	1.07301e-05
NCKAP5	-1.99773	2.24146e-08	3.35106e-07
STAT1	1.90026	3.30261e-05	0.000155713
EFCAB1	-3.22007	1.48852e-05	7.99276e-05
KCNH2	2.95631	0.00574284	0.012781
BCAT1	2.53587	6.04927e-10	1.69572e-08
GPC4	2.66714	1.43025e-12	1.32637e-10
CABP7	2.98647	7.14353e-05	0.000302466
COL9A3	3.34812	5.01932e-15	2.81402e-12
INA	4.15159	0.000669547	0.00204664
HKDC1	2.17386	0.0145429	0.0278528
NTNG2	2.5239	1.12191e-08	1.87756e-07
TNFRSF4	1.70751	1.3221e-06	1.02947e-05
CD8B	3.87127	1.7693e-06	1.30674e-05
ITIH6	3.44837	1.44485e-08	2.34175e-07
SLCO5A1	2.99457	6.34786e-09	1.1827e-07
SDS	1.5294	0.000811896	0.00241299
TMEM119	2.46428	1.05571e-06	8.52169e-06
PACSIN1	2.59993	0.000379038	0.00125404
CACNA2D4	2.35611	0.00154957	0.0041712
KIF6	-1.88616	1.15981e-10	4.28295e-09
CCR2	2.71782	0.00674757	0.0146239
CD3D	3.91375	2.17268e-06	1.55801e-05
RHBDL3	1.66229	3.49416e-07	3.36695e-06
MPEG1	1.57648	1.39768e-05	7.57424e-05
ROPN1	-2.76966	4.13e-06	2.66838e-05
MAP1A	2.73002	7.70134e-12	5.02584e-10
RNASE6	1.58632	1.87103e-05	9.57563e-05
CD96	3.03818	6.68132e-06	4.0297e-05
VTN	2.39038	2.93885e-08	4.17601e-07
ADGRB2	1.83589	2.09668e-09	4.68485e-08
SOX5	-1.6173	0.000125609	0.000489654
S100A3	2.50359	3.57424e-08	4.9241e-07
HLA-DRA	2.38169	5.64686e-06	3.4894e-05
THBS2	2.66481	3.53943e-09	7.27589e-08
RIDA	1.50033	1.59006e-08	2.5208e-07
CMTM5	-2.3605	0.00285297	0.00704472
GMFG	1.62395	1.90348e-07	2.02918e-06
NXPH3	1.51517	2.26623e-05	0.000113073
SERPINB9	-1.65769	7.49543e-07	6.38017e-06
MSX1	1.90521	9.76903e-11	3.71886e-09
TCEAL7	1.93539	0.0139304	0.0269137
TNC	1.56481	0.000906542	0.00264333
HTRA1	2.11014	1.06448e-13	1.98929e-11
SLA2	3.1563	1.61115e-06	1.21244e-05
C1QTNF12	-1.81232	3.62368e-05	0.000168468
CSF2RB	1.83185	2.16067e-05	0.000108597
ABCB4	1.64002	2.56765e-08	3.74343e-07
DNALI1	-1.95788	4.83254e-06	3.05978e-05
IKZF1	2.04607	2.42197e-06	1.70311e-05
FAM163A	3.02191	2.14828e-12	1.87922e-10
CDO1	-1.53797	0.0050761	0.011492
MRAP	1.77823	0.000884915	0.00259932
TNFRSF19	2.32154	3.16749e-10	9.86561e-09
TRABD2A	-2.43647	5.34143e-08	6.92029e-07
KLK13	-2.27727	7.44512e-08	9.13713e-07
SYT11	2.54363	3.34232e-06	2.23559e-05
GPR156	-1.99185	1.58439e-12	1.4369e-10
BMPR1B	1.97507	6.92974e-08	8.54714e-07
CGN	-1.63154	3.14313e-08	4.42045e-07
CHGA	2.25883	0.00325276	0.00787274
COX6A2	-2.22071	1.80137e-09	4.14517e-08
CATSPERD	-1.98302	5.56997e-06	3.46795e-05
TGFB2	1.84814	5.71612e-05	0.000250187
MMP25	2.48202	0.00017588	0.000652619
PIK3R3	1.56608	2.93885e-08	4.17601e-07
SLC16A8	1.62148	3.05131e-09	6.41139e-08
IL18	1.97877	7.46628e-05	0.00031419
SOX15	-1.66791	5.36203e-06	3.34185e-05
EFS	-3.03085	9.56402e-15	3.93209e-12
ATP8B1	1.62086	9.88076e-06	5.61093e-05
IL15RA	1.92403	3.93703e-07	3.69553e-06
GPR27	-2.19624	6.35543e-12	4.35488e-10
ARFGEF1	1.59947	2.29412e-06	1.62806e-05
SBSPON	1.79372	0.000110483	0.000437462
CA8	2.43668	9.51222e-08	1.11787e-06
MGAT3	1.84194	3.30261e-05	0.000155713
ANKRD65	-1.9902	5.94593e-06	3.63956e-05
EVI2A	1.81299	7.14353e-05	0.000302466
WASHC5	1.66068	8.9845e-10	2.35276e-08
ADCY1	2.61794	3.43764e-10	1.0495e-08
MMP12	8.17854	2.33012e-08	3.47939e-07
CTF1	-2.21363	2.28863e-14	6.41544e-12
IKZF3	3.39513	1.84381e-06	1.35045e-05
CD74	2.18146	3.00396e-06	2.04137e-05
SNCG	2.44802	6.25169e-05	0.000269798
GATA4	-2.67874	8.04662e-10	2.16225e-08
KATNAL2	1.80038	1.12577e-11	6.84004e-10
CDH2	2.26467	0.00218481	0.00561873
DERL3	2.3754	8.89825e-05	0.0003645
IL12RB2	-2.02161	3.81067e-09	7.7304e-08
CRABP2	2.21107	1.13553e-09	2.85829e-08
TNFAIP2	1.61391	7.93908e-07	6.7023e-06
CYTIP	2.55504	3.30261e-05	0.000155713
VDR	1.82545	7.93908e-07	6.7023e-06
KCNK2	-2.6795	1.48358e-08	2.38572e-07
EPSTI1	1.77178	5.09079e-06	3.19704e-05
HLA-DQA1	2.37477	4.13e-06	2.66838e-05
PLEKHG4	-2.0476	1.00567e-17	6.20196e-14
VCAM1	1.78406	0.000379038	0.00125404
SELL	1.89241	0.000155168	0.00058779
UBD	4.3561	6.92061e-05	0.000294544
MLIP	-1.90269	1.43184e-09	3.4292e-08
KIAA1462	1.53747	2.24146e-08	3.35106e-07
WAS	1.55199	8.51803e-05	0.000351258
LAPTM5	1.80346	2.55654e-06	1.77747e-05
CD300LF	1.75601	6.24877e-06	3.80531e-05
SHE	-1.77971	5.60812e-07	4.96558e-06
CD7	2.83882	3.36092e-08	4.66295e-07
LHFP	1.51952	4.7507e-12	3.52982e-10
EDNRB	-1.62116	1.38393e-08	2.24598e-07
TLR1	-1.54325	3.49416e-07	3.36695e-06
TMEM150B	1.74131	6.83384e-05	0.000290951
SLC19A3	-1.55326	0.000142644	0.000547921
PAK3	-1.74061	0.00139483	0.00380953
SLC3A1	-2.98456	1.53619e-06	1.16815e-05
ITGAL	2.60344	1.26674e-05	6.95325e-05
C4B	2.98394	4.44336e-11	1.92973e-09
DENND3	1.65982	8.45809e-14	1.7387e-11
RIMS2	7.1412	8.64173e-09	1.53584e-07
CHL1	-2.99679	1.82532e-08	2.82833e-07
COL22A1	3.38982	6.83384e-05	0.000290951
AIF1	1.58589	8.07855e-06	4.74029e-05
CORO1A	2.09583	3.30261e-05	0.000155713
CERKL	3.04805	3.93703e-07	3.69553e-06
DCAF12L1	-1.58309	0.01241	0.024389
MYEOV	4.43306	1.87327e-13	2.96217e-11
PDE3A	-2.36111	2.55654e-06	1.77747e-05
C1S	2.02852	1.25009e-06	9.82081e-06
ZAP70	2.93806	3.59805e-06	2.38465e-05
PTGER4	2.12233	4.5867e-06	2.93121e-05
RHCG	-2.23884	3.14313e-08	4.42045e-07
CPA2	-2.13917	0.0127517	0.0249848
RDH12	3.32806	1.33548e-05	7.28521e-05
CLCNKA	1.6798	6.34786e-09	1.1827e-07
CFB	1.60216	0.000183336	0.000677024
ATP6V0A4	1.60182	0.00258371	0.00649033
SLC38A5	2.79389	1.39532e-07	1.54072e-06
PCDHGA12	1.81621	0.000842388	0.00248922
IRF6	-2.17285	0.000110483	0.000437462
CABP4	3.95779	4.73431e-05	0.000213113
LTF	3.83203	0.000120365	0.000471597
PLEKHG4B	2.06382	3.39732e-11	1.59325e-09
TCN1	3.00456	3.97985e-08	5.40611e-07
PLXDC1	1.68191	1.43184e-09	3.4292e-08
C1R	1.93899	8.96219e-08	1.05881e-06
TMEM225B	1.55288	5.79435e-11	2.3432e-09
ADAMDEC1	3.33531	3.20368e-07	3.14604e-06
MAL2	5.86883	8.01202e-10	2.15765e-08
IRF1	3.17374	9.49135e-14	1.82916e-11
HLA-DRB1	2.32943	9.97552e-07	8.12132e-06
DUOX1	-1.53104	1.11708e-06	8.92937e-06
FAM105A	2.24542	1.16397e-12	1.14851e-10
LILRB2	1.59632	1.33069e-05	7.26229e-05
ITPR2	2.56563	3.53859e-12	2.81581e-10
LAYN	1.67788	3.10447e-11	1.49573e-09
ANPEP	2.52157	1.62882e-10	5.69119e-09
MLC1	3.32093	2.0416e-06	1.48298e-05
AK4	1.8529	3.20509e-12	2.56698e-10
TRIM51	2.37183	8.92816e-07	7.39557e-06
MMP1	3.09248	4.94093e-07	4.52423e-06
HLA-DOA	2.22787	6.93534e-06	4.15245e-05
CD86	1.74945	2.26623e-05	0.000113073
CFI	1.56767	0.0119716	0.0236707
PPP1R3C	-2.12241	2.61278e-13	3.6209e-11
MYO5B	2.33746	3.36092e-08	4.66295e-07
TRPM8	1.59566	0.00010583	0.000421746
ADPRHL1	-1.6138	0.0103877	0.0210346
FBP2	-1.64383	8.85367e-06	5.14857e-05
KLHL38	1.54513	2.47366e-10	8.05017e-09
MS4A6A	1.72752	0.000207498	0.00075295
C16orf54	2.84524	7.49835e-05	0.000315432
GBP1	4.39261	6.92974e-08	8.54714e-07
ITGA10	1.72501	0.000350328	0.00117641
DDAH1	1.61296	2.55654e-06	1.77747e-05
ALG1L	-1.74868	1.65991e-05	8.72689e-05
FKBP11	1.56996	4.7507e-12	3.52982e-10
ENOX1	1.52301	5.42166e-05	0.00023968
IRX1	2.25308	2.31445e-07	2.39283e-06
PCP4L1	3.59429	0.00136202	0.00374146
LY6K	1.81289	0.011751	0.0233656
MATK	2.23392	5.60812e-07	4.96558e-06
CLEC11A	-1.9157	5.15432e-10	1.48536e-08
HYAL1	-1.72176	5.60812e-07	4.96558e-06
AMN	1.93468	4.44336e-11	1.92973e-09
