# Supplementary material for: CARD11 is a prognostic biomarker and correlated with immune infiltrates in uveal melanoma
Source: PLoS One. 2021 Aug 9;16(8):e0255293. doi: 10.1371/journal.pone.0255293 (PMC8351993; doi:10.1371/journal.pone.0255293)
Supplement: S2 Table — (XLS) [file pone.0255293.s002.xls]

## Sheet: uniCox
id	HR	HR.95L	HR.95H	pvalue
ANKRD33B	0.92159	0.740614	1.14679	0.464142
RAC2	1.07708	1.03284	1.12322	0.000520545
STEAP1B	0.0968097	0.0142621	0.657135	0.0168641
CRYM	0.958462	0.833292	1.10243	0.552398
HLA-DQB1	1.02109	1.00593	1.03647	0.00622775
CYP27C1	0.00490044	6.46179e-05	0.371636	0.0160332
GFRA3	0.151385	0.0307315	0.745729	0.0203087
SECTM1	1.08323	1.02308	1.14691	0.00608817
ATP8B3	4.84513	2.62574	8.94045	4.45277e-07
CARD11	1.2357	1.11261	1.37241	7.70941e-05
BCL3	1.22263	1.10753	1.3497	6.76149e-05
HLA-B	1.0006	1.00023	1.00097	0.00150006
CCL3	1.36007	1.14268	1.61883	0.000538437
LTB	1.13562	1.04566	1.23332	0.00252539
JPH1	1.8816	1.42251	2.48886	9.44627e-06
TGFBI	1.11231	1.05865	1.16869	2.45069e-05
IMPA1	1.11563	1.05062	1.18467	0.000354377
SERPINE1	1.10582	1.04121	1.17444	0.00105811
PKIA	1.19022	1.00394	1.41107	0.0449359
ADTRP	1.43024	0.765226	2.67319	0.262113
PCDHB2	0.00309791	1.99933e-05	0.480012	0.0247549
PANX2	1.16675	1.03038	1.32115	0.0150172
LRRN3	1.88737	1.07786	3.30484	0.0262637
CD6	1.66605	1.23828	2.24159	0.000747159
NDRG4	0.9675	0.884443	1.05836	0.470623
FAM43B	1.49776	1.11976	2.00337	0.00648554
AQP4	0.920432	0.694267	1.22027	0.564425
SORL1	1.31162	1.08504	1.58552	0.00505676
NPAS1	3.07261	1.61867	5.83252	0.000597524
MAPK12	1.42752	1.21747	1.67382	1.17064e-05
GBP4	1.04659	1.00617	1.08864	0.0234428
ENO3	1.01482	1.00137	1.02845	0.0307446
CNTF	1.67543	1.20148	2.33634	0.00235077
APOL3	1.07705	1.02297	1.13399	0.00474191
NINJ2	6.29102	2.04633	19.3404	0.0013292
CLEC7A	2.08571	0.975354	4.4601	0.0580113
KCNK1	1.41089	1.1168	1.78242	0.00389943
POMC	1.21377	1.08946	1.35228	0.000441305
EPHA8	1.51819	0.890336	2.5888	0.125184
DPP6	0.517658	0.289174	0.926673	0.0266711
RRM2B	1.05235	1.01931	1.08646	0.00171589
CSRP2	0.918426	0.636084	1.32609	0.649805
GPBAR1	3.25752	1.06054	10.0057	0.0391481
F5	1.18422	0.76866	1.82444	0.443208
IL12RB1	1.27565	1.07066	1.51989	0.00645273
TDRD10	0.215234	0.0705313	0.656809	0.00696655
SAP30	1.42305	1.16197	1.74279	0.000645789
TMEM200B	1.10303	0.975099	1.24775	0.118981
SQLE	1.05326	1.02439	1.08295	0.000252763
IL2RG	1.06906	1.02245	1.11779	0.00332243
TSGA10IP	0.377334	0.149729	0.950924	0.0387653
SLC38A3	0.970544	0.890723	1.05752	0.494722
CXCR6	1.32656	1.02275	1.72061	0.0332148
HTRA3	1.37114	1.19183	1.57744	1.01474e-05
AGPAT4	5.16887	2.3648	11.2979	3.83391e-05
RNF125	3.67039	1.71935	7.83539	0.000777667
SDC2	1.10177	1.02524	1.18401	0.00832809
PGGHG	1.3612	1.19465	1.55096	3.64009e-06
APBB1IP	1.50442	1.10072	2.05619	0.0104089
GPR132	4.43711	1.51887	12.9622	0.00644737
KCTD17	1.43695	1.21491	1.69957	2.305e-05
RAB31	1.25519	1.13843	1.38392	5.0525e-06
IL18BP	1.07957	1.02823	1.13348	0.00207284
PRDM8	0.895038	0.643806	1.24431	0.509468
BIN2	1.58532	1.15699	2.17221	0.0041383
EPHB2	1.21388	0.640775	2.29957	0.552114
ZNF667	0.0317137	0.00374864	0.2683	0.0015373
PPP1R3B	0.694746	0.565826	0.853039	0.000505665
HPCA	0.899541	0.679625	1.19062	0.459198
PDK4	0.954454	0.865919	1.05204	0.347972
CPNE5	1.10378	0.933341	1.30534	0.248568
DCT	0.834891	0.651231	1.07035	0.154551
TNFRSF1B	1.07701	1.02433	1.13239	0.00374011
SYNPR	0.944988	0.893868	0.99903	0.0461356
IRS4	0.00534473	6.86215e-05	0.416286	0.0185548
CIITA	1.80549	1.19146	2.73599	0.0053366
BIRC3	2.61566	1.40008	4.88662	0.00256706
SH3GL2	0.933052	0.774264	1.1244	0.466585
NTNG1	0.625465	0.364425	1.07349	0.0886313
EMB	2.27304	1.30913	3.94666	0.00353643
PXDN	1.33741	1.16882	1.53032	2.34716e-05
CHN2	0.97548	0.624299	1.52421	0.913184
TRPM2	1.2242	1.07795	1.39028	0.00183091
SSX1	1.01818	0.987004	1.05034	0.256175
HTR2B	1.01595	1.00809	1.02388	6.56433e-05
FSCN2	0.886255	0.62999	1.24676	0.488045
LMCD1	0.159411	0.0571432	0.444703	0.000451343
SORBS2	0.218553	0.083288	0.573497	0.00200455
HPDL	1.00184	0.980029	1.02414	0.869945
RASGRF1	1.01985	0.566649	1.83553	0.947726
NCKAP1L	1.42882	1.09261	1.8685	0.00913391
CD28	2.67491	1.27831	5.59734	0.00900862
IGSF21	0.915625	0.70845	1.18339	0.50064
PLA2R1	3.84629	1.22572	12.0696	0.0209552
GALNT18	1.10509	1.03273	1.18252	0.00382658
GABRB3	1.12158	0.925039	1.35987	0.243106
SLAMF8	1.23439	1.08922	1.39891	0.000971256
FABP3	1.01065	1.00476	1.01657	0.000380126
CHN1	0.884307	0.560502	1.39518	0.597156
ADAMTS2	1.19856	1.08534	1.32359	0.000346818
AMER2	0.69038	0.441071	1.08061	0.105053
JAML	2.53896	1.46235	4.4082	0.000932684
NCAM1	0.951713	0.798589	1.1342	0.580279
MID1	0.385628	0.204884	0.725822	0.00314628
TEKT3	0.043825	0.00475207	0.404168	0.00579448
CNTN3	0.552856	0.292223	1.04595	0.0684741
SLC38A8	1.20969	1.01394	1.44324	0.0345471
FBXO40	0.531024	0.238967	1.18002	0.12027
PPP2R2B	0.872303	0.601398	1.26524	0.471502
TFPI2	1.00557	1.00191	1.00924	0.00279626
DKK3	0.996452	0.98032	1.01285	0.669493
ADAM23	1.01841	1.00325	1.03379	0.0170989
CPED1	0.754659	0.433904	1.31253	0.31883
PRR5L	3.4776	1.77107	6.82846	0.000294333
CEACAM21	2.10553	0.833518	5.31872	0.115301
ECM1	1.02527	1.01267	1.03803	7.63527e-05
ADGRB1	1.21854	1.12095	1.32463	3.47193e-06
TNNI3	0.0200963	0.000448902	0.899669	0.0439596
PRKCA	1.06381	1.00862	1.12202	0.0228688
FRZB	0.99707	0.974998	1.01964	0.797283
ATP1A3	0.991435	0.968772	1.01463	0.465976
GBP2	1.02492	1.00789	1.04222	0.00397267
IL32	1.07572	1.02594	1.12792	0.0025336
CPT1C	0.954079	0.6952	1.30936	0.771005
NEXN	3.90881	1.32448	11.5357	0.0135522
LAG3	1.04384	1.00468	1.08452	0.0278598
PIK3AP1	1.43815	1.02265	2.02247	0.0367351
STC2	2.04719	0.801434	5.22936	0.134301
PTPRC	1.24081	1.04339	1.47558	0.0146718
CCL4L2	1.36814	1.13024	1.65611	0.00129921
SLC9A3	1.05359	1.02173	1.08645	0.000863136
TRPV2	1.01979	1.0112	1.02844	5.5572e-06
SCX	1.25206	1.11451	1.40659	0.000153239
SPOCK2	0.984666	0.920373	1.05345	0.65377
SIT1	1.2052	1.05525	1.37647	0.00590198
SKAP1	2.10148	1.24178	3.55635	0.00566232
TOX2	1.94195	1.2171	3.09846	0.00536647
CDC25B	1.05632	1.02902	1.08435	4.10742e-05
GIPC3	0.85989	0.7435	0.994501	0.0419242
LILRB1	2.21725	1.07197	4.58613	0.0317633
HLA-DQB2	1.06777	1.02023	1.11752	0.00477788
RAB7B	2.04721	1.41815	2.9553	0.000130729
ME1	1.18495	1.03019	1.36295	0.017477
NKX2-4	1.15598	0.96669	1.38232	0.112138
F12	2.90312	1.60944	5.23667	0.00039846
AZGP1	0.919579	0.871879	0.96989	0.00203606
AHNAK2	1.08553	1.04239	1.13046	7.30468e-05
RASGRP1	1.18598	0.709344	1.9829	0.515411
HRASLS	0.549681	0.339096	0.891043	0.0151806
SLIT3	1.0229	0.433329	2.41463	0.958788
LAMP5	0.944463	0.805431	1.10749	0.48188
DLL4	1.25585	1.13096	1.39453	2.01859e-05
ACSBG1	1.35785	0.942583	1.95606	0.100492
CST7	1.069	1.02688	1.11284	0.00113937
GBP5	1.17323	1.02035	1.34902	0.0249132
C4A	1.17967	0.984176	1.41399	0.0738709
MRC2	1.15714	1.06937	1.25212	0.000287496
SLIT1	1.15257	1.00086	1.32727	0.0486221
HPSE	2.08363	1.38917	3.12524	0.000386473
LEFTY2	1.0567	0.832421	1.34141	0.650469
LGI4	0.583471	0.376414	0.904426	0.015989
VGF	1.00986	1.00484	1.01492	0.000116101
FOXD1	2.59129	1.78656	3.75851	5.20918e-07
BASP1	1.00726	0.958587	1.0584	0.774754
APOBR	1.53814	1.20498	1.9634	0.00054595
CXCL11	1.77425	1.21122	2.599	0.00324185
WISP2	0.0583255	0.00436101	0.780063	0.031739
CDK15	0.300646	0.096355	0.938072	0.038445
MYO1G	2.86496	1.75383	4.68005	2.62627e-05
GOLT1A	1.06983	0.763477	1.49911	0.694959
ACSL6	1.61116	0.900277	2.88339	0.108232
MDGA1	1.7487	1.18687	2.57648	0.0047079
HLA-DPA1	1.01194	1.00316	1.02079	0.00760133
CALHM2	1.38241	1.21279	1.57576	1.24366e-06
LMO3	0.0201671	0.00096905	0.419701	0.011717
SASH3	1.16728	1.04878	1.29917	0.00462512
DCSTAMP	1.02242	0.908956	1.15005	0.711787
PTPN7	1.46804	1.12717	1.912	0.00439978
SLC46A3	1.05234	0.771995	1.43448	0.746888
SEMA3C	0.590697	0.374544	0.931594	0.0235252
CD3G	1.93927	1.17965	3.18804	0.00901785
EGR3	1.67197	1.22926	2.27411	0.00105569
SLCO3A1	4.65912	2.13213	10.1811	0.00011418
ASIP	1.29598	1.11915	1.50076	0.000532319
MAMSTR	0.421951	0.236747	0.752038	0.0034286
REEP2	0.977854	0.897167	1.0658	0.610276
ELOVL4	0.922698	0.730894	1.16484	0.498618
RASL11B	1.94486	1.29425	2.92254	0.00136832
ETV7	1.10226	1.01967	1.19154	0.0142808
MCF2	0.814478	0.640105	1.03635	0.0950264
RP1	0.874839	0.586582	1.30475	0.512058
TNFSF13B	1.28691	1.02671	1.61304	0.0286169
ABI3	1.19372	1.07315	1.32783	0.00111576
GPR162	0.979149	0.853508	1.12329	0.763619
ISM1	1.07791	1.00964	1.15079	0.0246128
WNK4	0.554346	0.398964	0.770244	0.000438911
PARP8	2.35977	1.66924	3.33596	1.16959e-06
NR2E3	0.847884	0.483474	1.48696	0.564794
CD38	1.6844	1.13776	2.49368	0.00919621
GCNA	10.1677	3.81324	27.1114	3.57177e-06
SAMSN1	1.63293	1.06604	2.50126	0.0242012
FAM171B	1.18388	0.779109	1.79895	0.429108
TFAP2A	0.964086	0.944855	0.983708	0.000373996
ISG20	1.53884	1.3112	1.80601	1.31184e-07
CYSLTR2	1.05467	1.0173	1.09341	0.00382619
ACAN	4.17484	2.17557	8.01138	1.72868e-05
SYP	0.979779	0.927909	1.03455	0.461681
PLCH2	0.89064	0.643727	1.23226	0.484449
ERVFRD-1	0.000436643	1.41665e-06	0.134583	0.00814793
ZNF454	0.0136682	0.000904137	0.206627	0.00194874
CA2	0.984868	0.93018	1.04277	0.600907
TAF2	1.16768	1.06807	1.27658	0.000655799
RASAL3	1.44339	1.14265	1.82328	0.00207962
LILRA4	1.54319	0.933348	2.55151	0.0908177
DOK7	10.651	2.85186	39.7787	0.00043358
ATCAY	0.903459	0.692831	1.17812	0.453481
FNDC1	2.56794	1.42011	4.6435	0.00180574
HLA-DRB5	1.00243	1.00017	1.00471	0.0354202
PSG4	0.132628	0.00394279	4.46133	0.260056
SPON2	1.02162	1.01305	1.03027	6.58985e-07
COLGALT2	1.47167	1.12933	1.91778	0.00423271
SEC24D	1.98919	1.41442	2.79754	7.72575e-05
SORCS1	1.05016	0.544078	2.02699	0.884021
CD53	1.07486	1.02127	1.13127	0.00566487
TNFAIP8	4.74678	1.64894	13.6645	0.00388869
APOL1	1.01187	1.0022	1.02163	0.0160051
SPARCL1	1.00558	0.998979	1.01223	0.0977081
POSTN	0.701734	0.507429	0.970443	0.032246
RAPGEF3	0.319538	0.144833	0.704981	0.00471549
ATP4B	0.103201	0.00885431	1.20286	0.0699009
PRRX1	2.30693	1.53887	3.45834	5.19562e-05
MAP1B	0.982087	0.926185	1.04136	0.545503
CYP39A1	0.0128118	0.000278817	0.588705	0.0256631
ZNF560	0.0590672	0.00274318	1.27186	0.0708537
AP000781.2	2.77163	0.892841	8.60394	0.0777573
ATAD3C	0.60492	0.421972	0.867187	0.00622955
PSTPIP1	1.87414	1.33277	2.63543	0.00030438
KCNV2	0.980241	0.914549	1.05065	0.57284
SPN	1.54974	1.11965	2.14504	0.00825721
EEF1A2	1.00641	1.00304	1.0098	0.000189314
CD5L	1.06937	0.860672	1.32867	0.544877
ROM1	0.990907	0.959453	1.02339	0.578882
ZNF835	0.0649506	0.0136734	0.308524	0.00058354
FN1	1.09309	1.04979	1.13819	1.59179e-05
SLC16A6	1.04065	1.01407	1.06792	0.00253956
ZDHHC15	0.0635588	0.0056604	0.71368	0.025527
CELF2	1.1781	1.07423	1.29201	0.000500392
GABRP	0.0678554	0.00436651	1.05447	0.0545967
LCE2A	1.64623	0.955927	2.83501	0.0722661
NIPAL4	0.864542	0.474366	1.57565	0.634576
FAM24B	0.111253	0.022156	0.55864	0.00764967
ABCC2	1.13073	1.0175	1.25656	0.0224726
BICDL1	0.993781	0.864727	1.1421	0.929961
GZMA	1.04485	1.00678	1.08436	0.0205282
FZD7	1.07737	1.03454	1.12198	0.000317612
ESR1	2.63259	1.42663	4.85797	0.001957
ZNF883	0.0198997	0.0018124	0.218494	0.0013547
SMPDL3B	1.5723	0.996718	2.48028	0.0516754
LOXL4	1.0399	1.01686	1.06348	0.000622521
TAP1	1.00973	1.003	1.01651	0.00455938
NKG7	1.02129	1.00595	1.03686	0.00637318
TMEM255A	1.20281	1.0963	1.31967	9.48097e-05
PPM1K	1.18272	1.09687	1.27528	1.2727e-05
SLAMF6	1.50885	1.13305	2.00929	0.00488232
SCIMP	2.33288	1.2097	4.49889	0.0114673
CCR7	1.79932	1.13202	2.85998	0.0129755
CAMK4	0.0682055	0.00660502	0.70431	0.0241812
TMEM132D	1.02048	0.75579	1.37786	0.894734
PSMB9	1.0271	1.01151	1.04292	0.000609802
TBC1D10C	1.54715	1.15617	2.07036	0.00332124
MYCN	2.2875	0.977374	5.35377	0.0564929
KIF5C	0.920916	0.685305	1.23753	0.584768
COL12A1	1.48442	1.1349	1.94158	0.00392952
SSX5	1.01739	0.982559	1.05346	0.332011
KIT	1.01028	1.00317	1.01743	0.00453404
WARS	1.00314	1.00114	1.00514	0.00208682
SPOCK1	1.0402	0.907593	1.19219	0.571055
LRP12	1.7497	1.3108	2.33556	0.000146688
TRIB1	1.0575	1.03106	1.08463	1.50823e-05
MB21D1	5.2519	2.2429	12.2977	0.000133049
FXYD1	0.218853	0.0580916	0.824498	0.02476
MSC	0.987048	0.975649	0.998581	0.0278409
TOX	1.34513	0.78156	2.31508	0.284496
CASP1	1.22706	1.07995	1.39421	0.00168747
SLC1A1	1.60779	1.25516	2.05949	0.000170625
GRID1	1.08827	1.03237	1.1472	0.00166747
CD84	2.64424	1.30499	5.35792	0.00695975
P3H2	0.952015	0.669515	1.35372	0.784248
EGFLAM	0.909312	0.692373	1.19422	0.494218
PATL2	3.35234	1.50954	7.44476	0.00296274
GJA5	3.00779	1.64547	5.49799	0.000345894
ITGA4	2.1415	1.02508	4.47383	0.0427799
NFASC	0.8111	0.465661	1.4128	0.459635
ANKRD30B	1.33585	1.14133	1.56351	0.000310427
PIK3C2A	1.06383	1.02679	1.10221	0.000622167
MRPL13	1.12662	1.05712	1.20069	0.000242605
PCDHB16	0.235215	0.0815097	0.678765	0.00743789
COL4A2	1.0562	1.02736	1.08584	0.000108372
APOL4	1.30114	1.03186	1.64069	0.0260774
ARHGDIG	1.38346	1.20287	1.59117	5.41374e-06
PCSK1	1.29909	0.998996	1.68932	0.0508828
ERVMER34-1	2.48846	1.60847	3.84988	4.22795e-05
PHLDA2	1.06651	1.03532	1.09864	2.11676e-05
FLI1	3.29768	1.63232	6.6621	0.000882033
ANGPTL4	1.29488	1.05052	1.59608	0.0154429
ADCY2	2.17673	1.06221	4.46063	0.0335998
SLC6A1	0.935607	0.758865	1.15351	0.53323
OMG	1.07564	0.866955	1.33455	0.507593
B2M	1.00114	1.00045	1.00184	0.00129641
ACKR1	0.967269	0.809094	1.15637	0.714905
GABBR2	0.868041	0.52025	1.44833	0.587952
FDCSP	1.47337	1.0323	2.1029	0.0327541
PLEK	1.20252	1.03816	1.3929	0.0139148
BTN3A3	1.06035	1.0227	1.09939	0.00149035
PLN	1.04765	1.00791	1.08896	0.0182985
PFKP	1.03165	1.01265	1.051	0.00101689
HK3	2.01128	1.17031	3.45655	0.0114323
NT5E	1.03406	1.00231	1.06681	0.0352647
HMP19	0.900858	0.683955	1.18655	0.45754
MAP10	4.43097	1.68632	11.6428	0.00252688
SCG2	1.01331	0.899671	1.1413	0.827546
RORC	0.0217901	9.94236e-05	4.77563	0.164104
LRRCC1	1.46934	1.15241	1.87343	0.00190706
RORB	0.845252	0.531174	1.34504	0.478127
ZNF391	0.155297	0.0458722	0.525749	0.00275987
GFRA2	1.05043	0.506266	2.17951	0.894885
CCL4	1.18841	1.06476	1.3264	0.00207329
PLXDC2	1.10944	0.613852	2.00515	0.730897
INPP5J	1.1261	0.74987	1.6911	0.567012
OR2W3	0.0497254	0.00309252	0.799549	0.0341901
CD300A	1.31854	1.09019	1.59472	0.0043732
LRP8	1.80545	1.16982	2.78646	0.00762237
ALDH1L1	0.512399	0.348148	0.754142	0.00069645
ST8SIA4	3.70995	1.48842	9.24721	0.00490112
SULF2	1.09594	1.04124	1.15352	0.000453192
CD180	13.5338	2.31053	79.274	0.00387059
COX7A1	1.06259	1.00209	1.12675	0.0423864
TSPAN8	0.220617	0.0452171	1.07641	0.0616349
LIMS2	0.809675	0.70752	0.92658	0.00215398
CCL26	1.16885	0.710957	1.92166	0.538497
GRIK1	0.894059	0.623115	1.28282	0.543242
METTL7B	1.05075	0.948345	1.16422	0.344024
UBASH3A	2.17073	1.24342	3.78961	0.00640476
NFATC2	2.92755	1.62503	5.27408	0.000348101
CD8A	1.07114	1.01748	1.12763	0.00876807
PTPRN	0.885072	0.64038	1.22326	0.459648
LINGO2	0.00201471	4.65989e-05	0.0871066	0.00123819
TNFRSF10C	1.30035	0.797147	2.12119	0.292843
EBI3	1.27992	1.06351	1.54035	0.00901277
SOSTDC1	0.603656	0.291864	1.24853	0.173412
FAM46C	2.48892	1.53859	4.02625	0.000202647
MEGF10	0.170802	0.0491417	0.593661	0.0054303
PHTF1	1.46743	1.10081	1.95615	0.00892745
HNMT	0.632049	0.478011	0.835726	0.00128587
CA12	1.07365	1.04419	1.10394	5.54923e-07
EVI2B	1.21252	1.05344	1.39562	0.00724261
LY96	1.00728	1.00228	1.01231	0.00427303
LIF	3.25977	1.50991	7.03754	0.00261809
ZNF229	0.28556	0.1291	0.631641	0.0019731
CFAP61	0.634818	0.316203	1.27448	0.201282
SLITRK2	1.07069	0.83917	1.36607	0.582711
POU2AF1	3.04624	1.51958	6.10668	0.00169421
PLXNB1	0.903159	0.852406	0.956934	0.000556909
ANG	0.450965	0.28063	0.724688	0.00100014
HFE	0.189708	0.0562577	0.639719	0.00735618
NR6A1	0.0772843	0.0169726	0.351912	0.000932013
ADM2	1.88009	1.4306	2.47081	5.93369e-06
SOCS2	1.50122	1.21142	1.86035	0.000205192
GXYLT2	0.424651	0.156292	1.15379	0.093064
GIMAP7	1.08699	1.00911	1.17088	0.0278691
CD5	1.43464	1.08495	1.89703	0.0113417
DMRT2	0.153744	0.036423	0.648964	0.0108208
MOXD1	0.965931	0.632677	1.47472	0.872442
DOK6	1.15145	0.674181	1.9666	0.605594
GALNTL6	0.645939	0.378506	1.10233	0.109
PSD2	1.18016	0.809138	1.7213	0.389688
FIBCD1	1.21166	1.07169	1.3699	0.00217293
TLCD1	1.15255	1.08487	1.22446	4.26181e-06
IL4I1	1.35093	1.14301	1.59668	0.000419602
C10orf107	0.0836542	0.00607025	1.15284	0.0637822
LRRC4	1.42605	0.891017	2.28236	0.139121
ARMC9	1.07744	1.04058	1.11561	2.67186e-05
SPON1	0.998241	0.920528	1.08251	0.966037
ATP1B2	0.997301	0.985061	1.00969	0.667974
CCDC68	0.317389	0.0813784	1.23787	0.098399
GZMH	1.21158	1.07409	1.36668	0.00179081
NELL2	0.912658	0.690296	1.20665	0.521208
ROBO1	0.649198	0.453891	0.928546	0.0179828
C1orf116	1.03557	1.00615	1.06586	0.017452
CAMSAP3	0.4396	0.276354	0.699278	0.0005198
TIGIT	1.75185	1.13693	2.69934	0.0110295
BMP7	1.08114	0.80941	1.44408	0.597343
RASSF5	1.70644	1.18281	2.46188	0.00426655
SIGLEC10	1.35603	1.08047	1.70187	0.00859589
SSUH2	0.109637	0.0279142	0.430612	0.00153983
FAM26F	1.06045	0.993711	1.13166	0.0767727
SOCS3	1.05237	0.971909	1.13949	0.208455
JAKMIP1	1.02599	0.690783	1.52387	0.898833
MAP1LC3C	0.689079	0.517558	0.917443	0.0107732
KIF17	1.04132	0.998139	1.08637	0.0609659
GGT1	1.19848	1.07499	1.33616	0.00110114
SLA	1.60923	1.09859	2.35721	0.014575
ANKRD34A	1.55802	1.08048	2.24662	0.0175741
MTCL1	0.977102	0.714349	1.3365	0.884749
MFSD2A	1.56185	0.624674	3.90505	0.340277
YJEFN3	0.934606	0.848641	1.02928	0.169518
HAVCR2	1.29857	1.05329	1.60097	0.014444
PDCD1	1.29886	1.08581	1.55371	0.004229
KLC3	0.542811	0.366297	0.804385	0.00232923
KIAA1549L	0.286287	0.113867	0.719791	0.00783883
OLIG1	1.2949	1.05832	1.58437	0.0120535
GRIN2A	1.73969	1.34931	2.24302	1.94862e-05
ALG1L2	0.027604	0.0032954	0.231225	0.000931881
DOCK4	2.75973	1.23205	6.18163	0.01362
CLIC2	1.06653	0.96531	1.17836	0.205513
SIGLEC14	2.0624	0.771475	5.51346	0.14907
CCL3L1	1.62012	1.10874	2.36736	0.0126538
DOCK10	1.46871	1.22712	1.75787	2.76356e-05
ATP6V0D2	1.44272	0.931793	2.2338	0.100332
CD109	1.27926	1.12984	1.44844	0.000101821
CCDC184	0.856055	0.52272	1.40196	0.536889
MTUS1	0.372919	0.203179	0.684466	0.00145481
NDUFA4L2	1.03203	0.999139	1.066	0.0564152
SUGCT	0.116813	0.032984	0.413695	0.000874816
FGD2	2.77038	1.27667	6.01176	0.0099405
ZNF467	1.12013	0.948786	1.32241	0.180474
SLC2A3	1.12147	0.998134	1.26004	0.0537882
GADD45G	1.07403	0.947241	1.21779	0.265152
LYZ	1.01458	1.00169	1.02764	0.0265099
BATF	1.22551	1.07758	1.39376	0.00194612
PAPSS2	1.95851	1.47853	2.59431	2.78347e-06
MAG	0.331278	0.0832187	1.31876	0.117017
HPGD	0.803704	0.646624	0.998943	0.0488962
CD2	1.05057	1.01091	1.09178	0.0119906
SYNJ2	1.34115	1.17585	1.52969	1.22172e-05
WBSCR17	1.04208	0.722314	1.5034	0.825553
CHI3L2	1.02633	0.756691	1.39206	0.867266
ARHGAP9	1.39279	1.08798	1.783	0.00856026
MTDH	1.03244	1.01264	1.05263	0.00123351
TRIM9	0.948643	0.572953	1.57068	0.837623
GUCY2D	0.805211	0.450828	1.43816	0.46411
ECEL1	0.884726	0.628498	1.24541	0.482669
PLEKHA1	1.39045	1.10029	1.75712	0.0057745
GFRA1	1.00531	0.908572	1.11235	0.918251
SMIM10L2A	0.20812	0.0869312	0.498256	0.000425103
GIMAP6	1.24439	1.04087	1.4877	0.0164116
HSPB8	1.02549	0.999688	1.05195	0.0528761
GZMK	1.07452	1.01372	1.13896	0.0155912
PPM1E	1.05057	0.593803	1.85868	0.865433
STK17B	1.74811	1.20829	2.52909	0.00303619
BAALC	0.965022	0.716681	1.29942	0.81456
ARC	1.33167	1.18879	1.49171	7.55505e-07
CSF2RA	1.52281	1.16441	1.99152	0.00212834
PHF24	0.3818	0.206074	0.707375	0.00221127
RARRES3	1.00804	1.00175	1.01436	0.0121349
NOSTRIN	0.938046	0.742496	1.1851	0.591823
IRF8	1.47609	1.14904	1.89622	0.00231081
XCL2	1.26659	0.96673	1.65946	0.0864379
IL2RA	1.90138	0.798799	4.52586	0.146431
HLA-DOB	1.8206	1.12434	2.94802	0.0148289
DUSP15	0.632696	0.427311	0.936799	0.0222548
MPPED2	0.491125	0.265316	0.909122	0.0236222
ENPP2	0.841769	0.75695	0.936093	0.00147953
ZDHHC19	0.0194247	0.000470378	0.802161	0.0378859
BAG2	1.41155	1.19425	1.66838	5.31471e-05
HLA-F	1.01664	1.00539	1.02801	0.00366103
C1QA	1.00327	1.00083	1.00571	0.00861156
ITGB8	1.7083	1.17157	2.49092	0.00538876
HSH2D	4.43738	1.95161	10.0893	0.000377348
NEK11	0.110493	0.0227687	0.536202	0.00627029
SNX20	2.66073	1.31676	5.37646	0.00639741
AFAP1L2	1.77258	1.04177	3.01608	0.0347858
HLA-DMB	1.12165	1.02699	1.22504	0.0107097
CD247	1.52432	1.12312	2.06883	0.00683007
ADAM19	1.21749	0.823008	1.80106	0.324628
GZMB	1.18056	1.01729	1.37004	0.0288403
CTSW	1.1254	1.03812	1.22002	0.00412526
CXCL9	1.0381	1.01113	1.0658	0.00537802
SATB1	0.313401	0.150563	0.652352	0.00192207
TMEM178A	1.22749	0.961897	1.56643	0.099417
FCGR1A	1.40218	1.0493	1.87373	0.0222934
STOM	1.00976	1.00403	1.01552	0.000817459
COL4A1	1.08271	1.04158	1.12547	5.7884e-05
GNLY	1.19061	0.956027	1.48276	0.119159
SH2D1A	1.48906	1.05384	2.10402	0.0239918
AMPH	0.87365	0.612989	1.24515	0.454965
PRRT2	0.958228	0.503671	1.82302	0.896542
SEC14L2	1.0329	0.875464	1.21865	0.701224
NQO1	1.01646	1.00892	1.02406	1.72395e-05
MPZL2	1.01096	0.697575	1.46513	0.954084
SIRPG	1.25931	1.06168	1.49372	0.00811731
GABRA5	1.12782	0.999381	1.27276	0.0511858
RCSD1	1.76806	1.17268	2.66573	0.0065216
LAMA1	1.94057	1.41635	2.65882	3.68421e-05
MNDA	1.25353	0.85251	1.84318	0.250664
APOL6	1.07075	1.01659	1.1278	0.00983947
COBL	1.19971	0.845247	1.70282	0.308192
HCLS1	1.13082	1.02307	1.24993	0.0161119
BCL11A	0.0471095	0.00447429	0.496012	0.0109679
HPSE2	0.374316	0.162647	0.861452	0.0208524
CLDN3	1.25074	0.806502	1.93967	0.317609
BCHE	0.75156	0.574371	0.98341	0.0373506
FAIM2	0.96855	0.89121	1.0526	0.451697
S100A4	1.00688	1.00372	1.01006	1.9334e-05
SEL1L3	1.26515	1.091	1.4671	0.00185426
PRKDC	1.04893	1.02326	1.07523	0.00015711
MGST1	1.31984	1.11825	1.55778	0.00103245
CD3E	1.08026	1.02532	1.13813	0.00374153
KDF1	0.0627768	0.00334122	1.17949	0.0643626
SMAD9	2.4145	0.983573	5.92717	0.0543778
MMP9	1.07548	1.04378	1.10814	1.87012e-06
ITGAX	1.12823	1.0396	1.22443	0.00385039
SULT1A1	1.15958	1.02233	1.31525	0.0212453
GUCY1B3	1.04048	0.778364	1.39085	0.788746
SMIM10L2B	0.239827	0.104934	0.548127	0.000710196
ZNF415	0.311913	0.148938	0.653224	0.00200791
ANKRD22	1.49205	0.980916	2.26952	0.0614947
GRIK3	0.735904	0.540783	1.00143	0.0510689
POLA1	1.08611	1.03795	1.13652	0.000358178
EBF3	1.18707	0.846827	1.664	0.319668
EGR2	1.53593	1.07419	2.19614	0.0186598
PTPN6	1.14091	1.04116	1.2502	0.00474064
PCED1B	1.45497	1.12678	1.87874	0.0040374
BATF3	6.74609	2.70737	16.8096	4.1658e-05
P2RY6	2.29194	1.2936	4.06073	0.00448159
VCAN	9.54489	2.92642	31.1319	0.000183918
ANGPTL7	1.16929	0.923574	1.48038	0.193804
CXCL13	1.1691	1.0424	1.31119	0.00759637
CCR5	1.24841	1.05428	1.4783	0.010084
CAVIN3	1.05058	1.02427	1.07755	0.00013667
S1PR4	2.06999	1.2873	3.32856	0.00268179
ATP1A2	0.957091	0.811885	1.12827	0.601382
FASLG	1.40089	1.039	1.88883	0.0270461
TAPBPL	1.0661	1.0282	1.10539	0.000528852
FFAR3	1.85137	1.24807	2.74631	0.00220328
PADI1	2.66227	1.73101	4.09453	8.26363e-06
CEND1	0.941504	0.80158	1.10585	0.462778
IL2RB	1.1842	1.04447	1.34263	0.00831389
CPS1	0.651576	0.424318	1.00055	0.050295
GBP3	1.17591	1.00146	1.38076	0.0479586
TYMP	1.03789	1.01561	1.06065	0.000782829
ZEB1	2.28897	1.19073	4.40016	0.0130102
TNFRSF9	1.93089	1.12692	3.30845	0.0166267
CHAC1	1.01139	1.00552	1.01729	0.000137007
MZB1	1.10877	1.04442	1.17709	0.00071299
TNFRSF18	2.48801	1.48619	4.16513	0.000526107
CPE	0.9933	0.968725	1.0185	0.598943
SHC4	0.463606	0.243115	0.884071	0.0195907
IDO1	1.10971	1.02976	1.19586	0.00635699
EDIL3	0.946125	0.698455	1.28162	0.720613
LST1	1.21705	1.06187	1.39491	0.00476408
RNF43	0.16612	0.0548521	0.503095	0.00149789
CD27	1.10613	1.03995	1.17651	0.00135263
LCK	1.22007	1.06133	1.40256	0.00516045
ERAP2	1.15571	1.04341	1.2801	0.00552536
IRF9	1.61206	1.18467	2.19365	0.00238003
CCL24	1.60322	1.26226	2.03627	0.000109229
RNF208	0.581686	0.437201	0.77392	0.000199897
LCP1	1.07224	1.02141	1.1256	0.00487871
STUM	1.17599	1.09602	1.26179	6.4252e-06
FABP5	1.12952	1.0704	1.1919	8.98519e-06
HLA-DQA2	1.02314	1.00278	1.04392	0.0256949
TWIST1	1.07328	0.966089	1.19236	0.187733
CD209	1.134	1.02496	1.25464	0.0147745
CD52	1.06664	1.02164	1.11361	0.0033492
SETBP1	18.8212	3.73846	94.7547	0.000372253
AP1S3	1.46887	1.12697	1.91449	0.00445266
DOK2	1.20455	1.04834	1.38404	0.00863585
C1QB	1.00362	1.00094	1.0063	0.00800008
PSMB8	1.01224	1.00495	1.01958	0.000975915
RHOU	2.91675	1.37752	6.17593	0.005162
MYOM1	0.0185131	0.000746578	0.459073	0.0148827
CXCL10	1.05981	1.01441	1.10724	0.00931501
FBXO17	0.597139	0.450418	0.791655	0.000338515
SLC17A9	1.89595	1.36677	2.63	0.000127507
MANEAL	0.222715	0.0958927	0.517264	0.000477244
MPZ	0.256973	0.103036	0.640896	0.00356734
UCHL1	1.00453	0.991468	1.01777	0.498319
COBLL1	0.1996	0.0577157	0.690284	0.0109137
EOMES	1.38425	1.09732	1.74621	0.00607787
ANO9	1.16598	1.01113	1.34455	0.0346686
CXCR3	1.15162	1.04464	1.26956	0.00454182
REEP1	1.38524	1.05461	1.81952	0.019176
SPX	0.26595	0.0393783	1.79615	0.174138
CORO6	1.77106	1.29192	2.42791	0.000383267
PARVG	2.06388	1.29341	3.29331	0.00237334
CDH24	2.04243	1.46071	2.8558	2.97348e-05
GIMAP4	1.06495	1.01201	1.12066	0.0155653
BLNK	3.78182	1.35369	10.5653	0.0111587
PTGS1	1.09998	0.891934	1.35654	0.373026
CCDC188	3.30977	1.79491	6.10315	0.000126314
CD48	1.22179	1.1109	1.34376	3.68805e-05
TRIL	1.52735	1.12086	2.08125	0.00730417
GCH1	1.64917	1.22074	2.22796	0.00111586
CD70	1.15124	1.04121	1.2729	0.00599788
NLRC5	1.16187	1.06067	1.27273	0.0012519
HLA-E	1.00131	1.0005	1.00212	0.00155846
GEM	1.11525	1.05446	1.17954	0.000136668
PTP4A3	1.00679	1.00351	1.01008	4.84446e-05
KDR	1.00338	0.917777	1.09696	0.940947
KLHDC7B	2.03493	1.12603	3.67746	0.0186178
CD163L1	1.78861	1.28282	2.49381	0.000606648
GJC3	0.233142	0.0981278	0.553924	0.000974161
CADM1	1.02841	0.960336	1.10132	0.422678
HOGA1	1.89701	1.32848	2.70883	0.000427195
NXPH4	1.13613	0.922544	1.39917	0.229673
ARX	1.05152	1.00816	1.09674	0.0193796
VAV1	1.44016	1.07038	1.9377	0.0159886
SDK2	2.37058	1.30244	4.3147	0.00473201
SCG3	1.02893	0.911562	1.16141	0.644429
AQP3	5.86553	2.16789	15.87	0.000494737
CELF5	0.051687	0.00796117	0.335572	0.00190905
SPAG1	20.5215	5.73504	73.4317	3.39865e-06
MS4A7	1.11375	0.993216	1.2489	0.0652588
HTN1	0.999359	0.991516	1.00726	0.873295
FMO3	1.93083	1.0211	3.65106	0.0429499
NFIA	0.512663	0.319804	0.821826	0.00552113
GBX2	1.18763	0.990445	1.42407	0.0634076
RASGRP2	9.86487	2.76627	35.1793	0.000418039
C1QC	1.00433	1.00128	1.00738	0.00537108
HLA-C	1.00082	1.00031	1.00134	0.00173848
LNP1	0.943854	0.909605	0.979392	0.00218258
TNFSF10	1.34078	0.997333	1.8025	0.0521035
C4orf19	0.0897166	0.0132029	0.609643	0.0136576
PAEP	1.08132	1.02918	1.1361	0.00193206
NIPSNAP3B	0.335624	0.1388	0.811554	0.0153734
ABHD3	1.31356	1.10477	1.56182	0.00201479
NPTX1	1.18298	1.00554	1.39174	0.0427029
BEX5	0.675057	0.506287	0.900085	0.00742608
CAMK1D	0.995379	0.829913	1.19384	0.96018
PON3	0.0184699	0.00029672	1.14969	0.0582538
ROPN1B	0.671784	0.505586	0.892615	0.00608158
ZDHHC11B	1.75758	1.28733	2.39962	0.000385516
PALMD	0.788031	0.635006	0.977934	0.0305779
TPD52	1.10285	0.961806	1.26458	0.160856
GNGT2	0.949635	0.742825	1.21402	0.680067
LCP2	1.26813	1.05411	1.5256	0.011777
CD82	0.926197	0.867772	0.988556	0.0211005
CCNO	1.20862	1.08708	1.34375	0.000458274
TAGAP	2.38328	1.17983	4.81426	0.01548
PTPRE	5.06242	1.68814	15.1812	0.003798
ANO4	2.8032	1.35942	5.78036	0.00524562
HTATIP2	1.12078	1.05738	1.18798	0.00012396
ACY3	2.20112	0.941186	5.14769	0.0687394
SLC25A38	0.814346	0.738321	0.898199	4.00765e-05
FAM49B	1.09359	1.02794	1.16343	0.00462294
HLA-DPB1	1.00814	1.00299	1.01332	0.00192087
SULF1	0.949643	0.810692	1.11241	0.522078
TNFAIP8L2	1.23133	1.06502	1.42361	0.00494032
SPP1	0.996914	0.9937	1.00014	0.0605848
MGLL	1.02731	1.0062	1.04887	0.0109904
AMIGO2	1.01422	0.656226	1.5675	0.949328
AMZ1	3.07631	1.34183	7.05283	0.00794143
GDF11	1.10227	1.04859	1.1587	0.000132042
FCGR3A	1.0215	0.997529	1.04604	0.0791417
ITGA5	1.35741	1.19616	1.5404	2.18006e-06
SH2D5	2.34414	1.52413	3.60532	0.000105034
GSTO2	0.254922	0.0851083	0.763556	0.0146088
NTN1	2.2012	1.14939	4.21552	0.0173154
LRRN1	0.56423	0.28453	1.11888	0.101342
SIPA1L2	1.27749	1.09142	1.49529	0.00229491
PRF1	1.05556	1.0033	1.11055	0.0368802
PDE4B	0.1014	0.0257363	0.399514	0.00106996
KCNQ2	1.53813	0.919002	2.57437	0.101312
PRRT4	0.776219	0.634745	0.949226	0.0136044
IGFBP2	1.04119	1.02055	1.06225	7.76941e-05
CCL5	1.01986	1.00773	1.03212	0.00126968
AC092821.1	0.231782	0.098856	0.543444	0.000772082
ZNF135	0.150928	0.0532437	0.42783	0.000375008
IL10RA	1.22683	1.0482	1.4359	0.0108893
GSTA3	0.808183	0.669165	0.976082	0.0270124
RDH10	1.024	0.929887	1.12763	0.62972
PDLIM4	1.29493	1.07485	1.56008	0.00653944
CHADL	0.799738	0.657834	0.972252	0.0249402
ARHGAP30	1.30262	1.06915	1.58706	0.00870245
PRDM1	3.82369	1.73355	8.43392	0.000890178
NCKAP5	0.0471363	0.00738164	0.300995	0.0012413
STAT1	1.01047	1.00228	1.01871	0.0120805
EFCAB1	0.381579	0.165537	0.879577	0.0237526
KCNH2	0.873049	0.609072	1.25144	0.459889
BCAT1	1.80155	1.28386	2.52798	0.00066019
GPC4	1.88535	1.27549	2.7868	0.00147072
CABP7	1.10374	1.02702	1.1862	0.00724428
COL9A3	1.02379	1.0081	1.03972	0.00284591
INA	0.952756	0.833738	1.08876	0.477182
HKDC1	0.95612	0.765007	1.19498	0.6933
NTNG2	0.904254	0.677811	1.20635	0.493752
TNFRSF4	1.73388	1.23392	2.43642	0.00151878
CD8B	1.19173	1.0514	1.3508	0.00606694
ITIH6	1.32746	0.992783	1.77496	0.0559918
SLCO5A1	1.44763	1.21535	1.72432	3.39047e-05
SDS	1.27412	1.07103	1.51572	0.00624753
TMEM119	1.07492	1.02601	1.12616	0.00236236
PACSIN1	0.958622	0.856963	1.07234	0.460003
CACNA2D4	0.845229	0.542167	1.3177	0.457966
KIF6	0.0771784	0.011221	0.530837	0.00922368
CCR2	3.97002	1.88068	8.3805	0.000298117
CD3D	1.04784	1.01048	1.08657	0.0116314
RHBDL3	0.882862	0.536319	1.45332	0.624206
MPEG1	1.10885	1.02873	1.19522	0.00693188
ROPN1	0.159659	0.0343945	0.741132	0.019158
MAP1A	1.02471	0.954302	1.10031	0.501542
RNASE6	1.11285	1.03801	1.19309	0.00261026
CD96	2.55207	1.32639	4.91038	0.00501769
VTN	1.00261	0.983468	1.02212	0.791124
ADGRB2	1.13617	0.900492	1.43353	0.281793
SOX5	0.391655	0.149635	1.02512	0.0562075
S100A3	3.04044	1.82166	5.07466	2.09349e-05
HLA-DRA	1.00161	1.00054	1.00268	0.0032115
THBS2	1.18956	1.08425	1.3051	0.000242353
RIDA	1.09183	1.04276	1.14321	0.000180757
CMTM5	0.334714	0.115399	0.970836	0.0439633
GMFG	1.16385	1.06448	1.27249	0.00086131
NXPH3	1.03353	0.547929	1.9495	0.918863
SERPINB9	0.761513	0.645558	0.898296	0.00122704
MSX1	2.54116	1.50727	4.28425	0.000466024
TCEAL7	0.848149	0.516335	1.3932	0.51542
TNC	0.993788	0.776098	1.27254	0.960605
HTRA1	1.00761	1.00158	1.01367	0.0133504
SLA2	1.65999	1.15989	2.37572	0.00558982
C1QTNF12	0.177748	0.0499744	0.632214	0.00762503
CSF2RB	2.8578	1.21605	6.71602	0.0160116
ABCB4	4.09112	2.10744	7.94197	3.14641e-05
DNALI1	0.300116	0.13134	0.685772	0.00430894
IKZF1	2.41484	1.35992	4.28811	0.00261856
FAM163A	1.57948	1.13239	2.20309	0.0070966
CDO1	0.658062	0.453219	0.955488	0.0278586
MRAP	1.85892	0.999908	3.45592	0.0500339
TNFRSF19	1.12117	1.074	1.17041	1.83893e-07
TRABD2A	0.306924	0.102012	0.923444	0.0355813
KLK13	0.346934	0.138115	0.871474	0.0242777
SYT11	0.991802	0.937061	1.04974	0.77629
GPR156	0.000406536	3.02592e-06	0.0546186	0.00179148
BMPR1B	1.33212	0.987694	1.79667	0.0602664
CGN	0.0197573	0.0015069	0.259043	0.0028016
CHGA	0.918525	0.702906	1.20029	0.533557
COX6A2	0.925233	0.870973	0.982872	0.0117269
CATSPERD	0.503085	0.166962	1.51588	0.222178
TGFB2	0.988526	0.591657	1.65161	0.964853
MMP25	3.54395	1.83756	6.8349	0.000159617
PIK3R3	1.14275	0.889408	1.46825	0.29673
SLC16A8	1.20485	1.04887	1.38403	0.00842727
IL18	1.52661	1.07669	2.16454	0.0175599
SOX15	0.485867	0.29439	0.801885	0.00474775
EFS	0.617792	0.469279	0.813303	0.000596836
ATP8B1	1.37728	1.13068	1.67767	0.00147211
IL15RA	2.33831	1.28169	4.266	0.00562301
GPR27	0.741918	0.61246	0.898739	0.00227924
ARFGEF1	1.10831	1.04559	1.17479	0.000540285
SBSPON	1.1292	0.676275	1.88547	0.642259
CA8	1.2181	1.07867	1.37556	0.00146782
MGAT3	1.09785	0.835624	1.44237	0.5026
ANKRD65	0.64975	0.460985	0.915811	0.0138098
EVI2A	1.61649	1.06816	2.44629	0.0230931
WASHC5	1.04071	1.01922	1.06265	0.000178541
ADCY1	1.03276	0.955783	1.11594	0.414677
MMP12	1.16522	1.05011	1.29295	0.00395929
CTF1	0.593204	0.453918	0.775229	0.000131018
IKZF3	1.63575	1.15814	2.31034	0.00521689
CD74	1.00075	1.00028	1.00123	0.00190882
SNCG	0.989887	0.960494	1.02018	0.508651
GATA4	0.224108	0.0628895	0.798612	0.0210652
KATNAL2	5.6215	2.84688	11.1003	6.56398e-07
CDH2	0.958054	0.815394	1.12567	0.602433
DERL3	1.39312	1.1588	1.67481	0.000417847
IL12RB2	0.667658	0.521852	0.854203	0.00131124
CRABP2	1.09896	1.04862	1.15171	8.00813e-05
TNFAIP2	1.17932	1.06828	1.30189	0.00107874
CYTIP	2.25537	1.39313	3.65127	0.000936814
VDR	1.4818	1.02988	2.13202	0.0341239
KCNK2	0.632852	0.445335	0.899325	0.010717
EPSTI1	1.31253	1.0232	1.68367	0.0323153
HLA-DQA1	1.05981	1.02289	1.09807	0.00132251
PLEKHG4	0.283972	0.142455	0.566071	0.000347977
VCAM1	1.73551	1.09182	2.75868	0.0197283
SELL	1.26297	0.981848	1.62459	0.0691614
UBD	1.10078	1.0285	1.17813	0.0055892
MLIP	0.63837	0.492724	0.827066	0.000681356
KIAA1462	1.18754	0.872025	1.6172	0.275329
WAS	1.17172	1.0553	1.30097	0.00299677
LAPTM5	1.02239	1.00771	1.03728	0.00269011
CD300LF	1.9573	1.23339	3.10609	0.00436821
SHE	0.236405	0.0908849	0.614924	0.00310726
CD7	1.17445	1.04173	1.32407	0.00858224
LHFP	1.14338	1.05655	1.23735	0.000884226
EDNRB	0.975482	0.95951	0.991719	0.00320691
TLR1	0.204527	0.0767607	0.544955	0.00150333
TMEM150B	2.04575	1.19085	3.51439	0.00952397
SLC19A3	0.151055	0.0237465	0.960882	0.0452595
PAK3	0.024673	0.000529725	1.14919	0.058891
SLC3A1	0.00103024	1.30156e-06	0.815472	0.0433969
ITGAL	1.16288	1.05017	1.28769	0.00371876
C4B	1.29372	1.07364	1.55892	0.00679379
DENND3	1.58381	1.23431	2.03227	0.00030053
RIMS2	1.05881	0.99163	1.13053	0.0875214
CHL1	0.689926	0.472089	1.00828	0.0551913
COL22A1	1.05498	1.00128	1.11157	0.0446453
AIF1	1.04508	1.00812	1.0834	0.0163999
CORO1A	1.07705	1.02335	1.13356	0.00444776
CERKL	1.31863	0.807961	2.15206	0.268412
DCAF12L1	0.158172	0.0296128	0.844844	0.0309904
MYEOV	1.12197	1.05994	1.18763	7.30381e-05
PDE3A	0.83407	0.721073	0.964776	0.0145758
C1S	1.05559	1.02247	1.08978	0.000879004
ZAP70	1.53624	1.12863	2.09106	0.00635047
PTGER4	1.04315	1.01899	1.06789	0.000411103
RHCG	0.847197	0.58227	1.23266	0.386114
CPA2	0.000163726	6.81617e-08	0.393272	0.0281672
RDH12	0.927873	0.737642	1.16716	0.522502
CLCNKA	1.2894	1.07907	1.54073	0.00514908
CFB	5.04515	1.75555	14.4989	0.00265707
ATP6V0A4	1.00323	0.947713	1.06201	0.911497
SLC38A5	1.0146	1.00091	1.02848	0.0365639
PCDHGA12	1.09807	1.02617	1.17501	0.0067786
IRF6	0.198817	0.0597351	0.661725	0.00846388
CABP4	0.807603	0.443066	1.47207	0.485418
LTF	1.8673	0.429299	8.12208	0.405077
PLEKHG4B	1.3861	1.21775	1.57772	7.7321e-07
TCN1	1.1817	1.06149	1.31552	0.0022872
PLXDC1	1.08111	0.858486	1.36145	0.50739
C1R	1.03863	1.01473	1.06309	0.00141882
TMEM225B	3.91687	1.86689	8.21785	0.000304836
ADAMDEC1	1.30062	1.06526	1.58799	0.00986226
MAL2	1.01995	0.999466	1.04086	0.056341
IRF1	1.06221	1.01854	1.10776	0.00484303
HLA-DRB1	1.00236	1.00081	1.00391	0.00278816
DUOX1	0.417766	0.166359	1.04911	0.0631815
FAM105A	3.3351	1.86399	5.96726	4.95306e-05
LILRB2	1.64983	1.09855	2.47778	0.0158249
ITPR2	1.21111	1.09918	1.33443	0.000108221
LAYN	2.92277	1.65533	5.16067	0.000217777
ANPEP	2.0791	1.4757	2.92924	2.85459e-05
MLC1	0.899457	0.677473	1.19418	0.463696
AK4	1.55805	1.24279	1.95329	0.000120891
TRIM51	1.79771	1.06604	3.03156	0.0278193
MMP1	2.08271	1.31441	3.3001	0.00178353
HLA-DOA	1.16067	1.05488	1.27706	0.00224537
CD86	1.47642	1.10392	1.97461	0.00862871
CFI	0.957068	0.818219	1.11948	0.583217
PPP1R3C	0.872699	0.801868	0.949786	0.00161674
MYO5B	1.16703	0.870025	1.56542	0.302639
TRPM8	1.95421	1.26063	3.02939	0.00274016
ADPRHL1	0.704575	0.412828	1.2025	0.199191
FBP2	0.222909	0.0583427	0.851668	0.0281829
KLHL38	1.05983	1.0188	1.1025	0.00391489
MS4A6A	1.14013	1.01322	1.28295	0.0294041
C16orf54	2.10498	1.26468	3.50361	0.00419257
GBP1	1.02637	1.00226	1.05106	0.0318566
ITGA10	1.08204	0.817394	1.43236	0.581655
DDAH1	0.962158	0.77632	1.19248	0.724609
ALG1L	0.494799	0.297193	0.823795	0.00682603
FKBP11	1.08275	1.04626	1.12051	5.48043e-06
ENOX1	4.69186	1.21987	18.0458	0.0245041
IRX1	1.21804	1.079	1.375	0.00142576
PCP4L1	0.928669	0.765805	1.12617	0.451928
LY6K	1.08868	0.929733	1.27479	0.291356
MATK	1.11356	1.05937	1.17052	2.37741e-05
CLEC11A	0.872516	0.795064	0.957513	0.0040358
HYAL1	0.0388943	0.00570228	0.265292	0.000917999
AMN	1.24275	1.11706	1.38259	6.47626e-05
