# Supplementary material for: CARD11 is a prognostic biomarker and correlated with immune infiltrates in uveal melanoma
Source: PLoS One. 2021 Aug 9;16(8):e0255293. doi: 10.1371/journal.pone.0255293 (PMC8351993; doi:10.1371/journal.pone.0255293)
Supplement: S3 Table — (XLS) [file pone.0255293.s003.xls]

## Sheet: diff
gene	conMean	treatMean	logFC	pValue	fdr
hsa-mir-154	1.05	4.475	2.0915	0.00983663	0.0236668
hsa-mir-346	4.525	17.925	1.98598	1.98189e-07	3.28178e-06
hsa-mir-526b	5.025	1.425	-1.81816	0.000474539	0.00218988
hsa-mir-409	14.175	42.775	1.59342	0.0017469	0.00599698
hsa-mir-513b	89.45	9.7	-3.20502	4.45966e-08	1.09165e-06
hsa-mir-379	193.225	550.9	1.51151	0.00263735	0.00829513
hsa-mir-6785	0.325	1.05	1.69188	0.000401868	0.00187042
hsa-mir-145	1108.28	3408.65	1.62088	2.58971e-11	7.29004e-09
hsa-mir-1910	5.15	1.7	-1.59904	4.28249e-05	0.000297659
hsa-mir-96	13.825	202.65	3.87364	0.00680885	0.0177471
hsa-mir-708	37.25	191.775	2.3641	2.52269e-06	2.7313e-05
hsa-mir-7702	1.55	20.25	3.70758	1.6003e-06	1.8789e-05
hsa-mir-513a-2	122.275	13.325	-3.19792	1.8748e-08	6.71149e-07
hsa-mir-431	5.525	36.425	2.72088	0.00752657	0.0195275
hsa-mir-4632	0.325	0.95	1.54749	0.00293572	0.00913154
hsa-mir-3117	0.2	0.95	2.24793	0.000649292	0.0027783
hsa-mir-369	2.3	9.25	2.00782	0.00497663	0.0138705
hsa-mir-508	121550	13677	-3.15172	1.0646e-10	1.99789e-08
hsa-mir-4733	1.75	0.525	-1.73697	0.00126419	0.00462166
hsa-mir-200b	12.275	35.925	1.54927	1.75587e-07	3.08923e-06
hsa-mir-432	8.35	31.4	1.91092	0.0172576	0.0372262
hsa-mir-509-1	10518.4	1416.2	-2.89282	1.85955e-08	6.71149e-07
hsa-mir-6507	14.8	3.25	-2.18709	0.00051994	0.00230493
hsa-mir-5683	24.175	7.925	-1.60903	0.024529	0.0489964
hsa-mir-466	0.75	2.525	1.75132	0.00591868	0.0157925
hsa-mir-134	119.175	365.725	1.61768	0.00549863	0.0150194
hsa-mir-891a	74.875	231.425	1.62799	0.00897714	0.0219745
hsa-mir-486-1	507.6	2340.53	2.20507	0.0151079	0.0336235
hsa-mir-224	25.85	87.35	1.75664	1.63905e-09	1.84557e-07
hsa-mir-378i	1.975	0.575	-1.78022	0.000346731	0.00168284
hsa-mir-514a-3	6520.73	510.775	-3.67427	1.90735e-08	6.71149e-07
hsa-mir-876	4.375	0.225	-4.28129	7.86978e-06	7.63911e-05
hsa-mir-543	0.7	3.85	2.45943	0.00249401	0.00793291
hsa-mir-5586	1.1	3.275	1.57399	0.0134323	0.0306169
hsa-mir-513a-1	116.675	12.85	-3.18266	9.54567e-09	5.97135e-07
hsa-mir-4777	0.3	1.725	2.52356	0.00194742	0.00652617
hsa-mir-127	232.55	775.45	1.73749	0.00333546	0.0100239
hsa-mir-412	1.025	6.6	2.68684	3.0585e-05	0.000223628
hsa-mir-892a	0.5	2.3	2.20163	0.0188544	0.0400567
hsa-mir-146b	451.925	1635.88	1.85591	1.86032e-06	2.13747e-05
hsa-mir-6503	1.05	3.025	1.52655	0.000236466	0.00124421
hsa-mir-6718	0.3	0.975	1.70044	0.00144154	0.00513662
hsa-mir-5682	1.775	0.15	-3.56478	9.00766e-06	8.17954e-05
hsa-mir-561	12.175	4.05	-1.58793	0.000651396	0.0027783
hsa-mir-182	11092.3	213652	4.26763	0.00510765	0.0140961
hsa-mir-3125	6.3	2.175	-1.53434	0.00947521	0.0229937
hsa-mir-507	67.475	3.15	-4.42093	1.36772e-08	6.71149e-07
hsa-mir-4797	10.725	3.5	-1.61555	2.13297e-06	2.35464e-05
hsa-mir-9-3	2123.03	15379.3	2.85679	0.0209198	0.0434608
hsa-mir-506	975.1	167.35	-2.54268	1.09634e-07	2.1284e-06
hsa-mir-6847	0.375	1.2	1.67807	0.00161132	0.00559982
hsa-mir-1260b	1.5	4.375	1.54432	0.0232932	0.0473432
hsa-mir-1293	0.5	2.375	2.24793	1.16728e-05	9.80864e-05
hsa-mir-514a-2	6512.85	512.175	-3.66858	1.61347e-08	6.71149e-07
hsa-mir-6073	0.25	0.75	1.58496	0.00797519	0.0199418
hsa-mir-509-3	11398.7	1562.65	-2.86681	2.13701e-08	7.07726e-07
hsa-mir-4763	0.25	0.9	1.848	0.000371998	0.00177487
hsa-mir-483	1.35	6.575	2.28403	3.75347e-05	0.000270924
hsa-mir-514b	113.7	15.875	-2.8404	1.91378e-07	3.26503e-06
hsa-mir-4725	0.1	0.7	2.80735	1.59838e-05	0.000126745
hsa-mir-573	0.275	1.075	1.96683	0.00563436	0.0151777
hsa-mir-9-2	2114.93	15321.8	2.85691	0.021188	0.0436955
hsa-mir-935	60.55	13.925	-2.12045	1.29771e-06	1.66048e-05
hsa-mir-31	2.4	10.075	2.06967	0.00125036	0.00460099
hsa-mir-199a-1	756.125	4631.23	2.6147	5.9959e-09	4.21961e-07
hsa-mir-212	42.175	135.625	1.68516	6.35164e-08	1.48999e-06
hsa-mir-451a	1269.88	4536.57	1.83692	0.00233715	0.00759478
hsa-mir-486-2	497.4	2341.38	2.23488	0.0120213	0.028083
hsa-mir-9-1	2113.9	15289.5	2.85456	0.0195554	0.0410809
hsa-mir-5003	0.425	1.225	1.52725	0.000689787	0.00286776
hsa-mir-548v	21.725	4.1	-2.40566	5.54118e-10	7.79921e-08
hsa-mir-510	51.1	7.1	-2.84743	2.69521e-08	7.71443e-07
hsa-mir-3156-2	0.375	1.375	1.87447	0.00207546	0.0069141
hsa-mir-155	939.3	3954.85	2.07397	4.17798e-07	6.53389e-06
hsa-mir-4758	2	6.35	1.66676	1.28611e-06	1.66048e-05
hsa-mir-539	5.8	23.7	2.03076	0.0156286	0.0345056
hsa-mir-3190	0.475	1.8	1.922	1.11325e-05	9.49635e-05
hsa-mir-509-2	10474.3	1414.47	-2.88852	2.74047e-08	7.71443e-07
hsa-mir-5588	3.675	0.925	-1.99022	0.000121526	0.000705353
hsa-mir-513c	543.375	77.125	-2.81668	1.47122e-08	6.71149e-07
hsa-mir-7846	0.275	1.725	2.64909	7.10426e-05	0.000451888
hsa-mir-1270	32.6	7.05	-2.20918	1.02006e-07	2.05105e-06
hsa-mir-937	13.475	56.725	2.0737	3.61048e-08	9.23953e-07
hsa-mir-496	0.925	3.525	1.9301	0.000931439	0.00356735
hsa-mir-514a-1	6480	515.025	-3.65328	2.66297e-08	7.71443e-07
hsa-mir-7974	1.35	4.725	1.80735	1.05892e-06	1.41946e-05
hsa-mir-199a-2	1184.15	6995.62	2.5626	2.09668e-09	1.96738e-07
hsa-mir-887	15.8	57.525	1.86426	7.57879e-08	1.6411e-06
hsa-mir-873	23.025	3.175	-2.85837	2.15438e-07	3.46547e-06
hsa-mir-1228	1.65	5.6	1.76296	1.37574e-06	1.7212e-05
hsa-mir-1269a	1.15	152.475	7.0508	0.00800481	0.0199418
hsa-mir-592	4.25	29.55	2.79762	3.1582e-08	8.46697e-07
hsa-mir-199b	1465.88	7181.35	2.29249	7.29203e-08	1.6411e-06
hsa-mir-4723	0.3	0.95	1.66297	0.00227835	0.00745762
hsa-mir-6891	0.25	0.9	1.848	0.00108819	0.00405728
hsa-mir-3156-1	0.725	3.45	2.25054	5.92773e-07	8.78241e-06
hsa-mir-653	38.05	123.775	1.70175	0.00338474	0.0100826
hsa-mir-150	357.05	2383.9	2.73913	0.000123289	0.000708284
hsa-mir-670	1.05	3.075	1.5502	0.000288939	0.00145244
hsa-mir-489	0.325	3.55	3.44931	7.16639e-07	1.03453e-05
hsa-mir-142	363.45	2394.35	2.71981	0.0249509	0.049289
