# Supplementary material for: CARD11 is a prognostic biomarker and correlated with immune infiltrates in uveal melanoma
Source: PLoS One. 2021 Aug 9;16(8):e0255293. doi: 10.1371/journal.pone.0255293 (PMC8351993; doi:10.1371/journal.pone.0255293)
Supplement: S4 Table — (XLS) [file pone.0255293.s004.xls]

## Sheet: diff
gene	conMean	treatMean	logFC	pValue	fdr
HCG15	0.598686	0.160875	-1.89586	1.23871e-07	1.96398e-06
AC010273.2	0.425969	0.0918274	-2.21375	5.61933e-08	9.98133e-07
MYCNUT	0.337303	1.20083	1.83191	5.63808e-06	4.52577e-05
FLJ16779	0.29113	0.997858	1.77717	0.000234584	0.00107379
AL355596.1	4.20619	0.810421	-2.37577	9.45308e-07	1.02393e-05
AC124798.1	0.591773	1.69521	1.51835	1.31055e-07	2.0482e-06
AC022784.1	1.594	0.2645	-2.59132	7.11126e-09	1.74825e-07
LINC02021	0.951209	0.157695	-2.59262	4.85605e-11	3.66381e-09
AL365434.2	1.02093	0.353463	-1.53025	1.0892e-06	1.15687e-05
AP001554.1	0.32448	0.0967502	-1.74579	0.00124492	0.00428959
FP671120.4	0.914537	0.293615	-1.63912	0.0171172	0.0390943
TFAP2A-AS1	19.0003	4.87671	-1.96205	7.40654e-15	8.10276e-12
AP005121.1	0.286868	1.94565	2.7618	1.9777e-08	3.93383e-07
AC006059.1	1.71078	0.568421	-1.58962	2.09476e-10	9.35374e-09
AC117500.3	1.321	0.313204	-2.07646	8.07557e-06	6.15884e-05
LINC00403	4.12455	12.5599	1.60652	1.48769e-08	3.19125e-07
AC009812.4	1.05155	5.31596	2.33781	6.35543e-12	9.27045e-10
AC087379.1	1.45598	0.215287	-2.75765	3.53758e-05	0.000222421
HLA-DQB1-AS1	0.120611	0.720631	2.5789	3.16337e-05	0.000201791
AL590652.1	0.368232	0.0777452	-2.24379	0.0047153	0.0132781
AC079848.1	0.876696	0.205785	-2.09094	1.46759e-09	4.58726e-08
AF186192.3	0.387286	0.0685021	-2.49918	2.10631e-05	0.00014357
PSMB8-AS1	1.23335	5.72356	2.21433	1.38393e-08	3.02804e-07
AC092652.2	0.863784	0.11194	-2.94794	1.26335e-06	1.29169e-05
BX293535.1	0.904087	0.199065	-2.18322	8.36366e-08	1.39203e-06
AC106772.2	0.0747845	0.46696	2.64249	3.27726e-05	0.000208449
AC011978.2	0.178673	0.644045	1.84984	1.48528e-07	2.24124e-06
AL662791.4	0.971637	0.258602	-1.90968	3.05247e-08	5.82489e-07
SH3PXD2A-AS1	0.601441	1.918	1.67311	1.58076e-07	2.32127e-06
AC010731.2	0.0917147	0.417554	2.18674	0.00308925	0.00927199
AC009063.3	1.84799	0.497824	-1.89225	0.0018425	0.0059198
AC036214.2	0.615896	1.75243	1.5086	1.78951e-07	2.57596e-06
C10orf91	0.170055	0.516053	1.60152	0.00218481	0.00688813
AL353699.1	0.890916	0.180818	-2.30075	9.05928e-05	0.00048702
AL021392.1	0.0964588	0.311649	1.69194	0.000113922	0.000581027
AL450992.2	0.310103	0.921413	1.5711	0.000977966	0.00353684
AL391244.2	0.737191	0.247431	-1.57501	0.000167048	0.000803298
CFAP58-AS1	1.33945	0.242356	-2.46644	6.55077e-10	2.31179e-08
AC017104.1	0.841452	3.32253	1.98133	8.21829e-11	5.61925e-09
ALDH1L1-AS2	0.3914	0.0601843	-2.70119	1.17575e-08	2.6521e-07
ITPR1-AS1	0.514807	0.149433	-1.78453	1.27759e-05	9.16516e-05
AP000892.2	1.94219	0.419469	-2.21105	3.09892e-07	4.08459e-06
AC055720.2	0.717695	4.31587	2.58821	7.42745e-11	5.24234e-09
ZNF571-AS1	1.60102	0.346192	-2.20934	5.34143e-08	9.57955e-07
LINC01871	0.18314	0.737797	2.01028	0.0135581	0.0323855
AL035425.3	0.680888	0.104093	-2.70954	0.000409904	0.00169862
FOXD3-AS1	5.77944	1.96629	-1.55545	1.63603e-11	1.6271e-09
TRPM2-AS	0.491138	1.6661	1.76227	0.000419707	0.00173471
LINC02328	0.214517	0.822058	1.93815	1.06681e-06	1.13863e-05
AC092652.1	5.71952	0.741522	-2.94733	2.57809e-06	2.32134e-05
PLA2G4C-AS1	0.125424	0.67846	2.43545	4.13183e-06	3.43744e-05
AC104129.1	0.815996	6.38618	2.96832	5.58465e-10	2.03654e-08
AC244453.3	0.168955	0.536009	1.66562	0.000664847	0.00255657
AC008892.1	0.856256	0.264827	-1.69299	7.3697e-07	8.18523e-06
AL606469.1	0.737831	0.0862252	-3.09711	2.04122e-10	9.30458e-09
AL451069.1	0.34819	2.23859	2.68464	1.12577e-11	1.44894e-09
AC026471.5	0.34946	0.0931957	-1.90679	5.9153e-07	6.99353e-06
LINC01762	0.641476	0.117672	-2.44662	4.61618e-09	1.24694e-07
AC083798.2	1.06733	0.340325	-1.64902	5.58465e-10	2.03654e-08
L3MBTL4-AS1	0.131365	0.456648	1.79751	1.66104e-05	0.000116392
PCED1B-AS1	0.195437	0.733427	1.90795	0.000110483	0.000567456
AC008555.1	0.410172	0.0643221	-2.67284	1.2028e-08	2.65981e-07
AC109309.1	0.531633	1.62374	1.61082	3.13782e-05	0.000201791
AL121957.1	0.421301	0.105802	-1.99348	1.57612e-07	2.32127e-06
AC011933.3	0.365842	0.118042	-1.63192	1.07104e-07	1.73588e-06
AC093620.1	0.144512	0.415986	1.52534	7.93303e-09	1.92861e-07
AC027601.2	0.501884	0.060473	-3.05299	9.83179e-08	1.60537e-06
ZNF350-AS1	1.45952	0.199499	-2.87105	2.78096e-05	0.000182725
AC010890.1	1.57633	0.403612	-1.96553	1.3275e-06	1.34586e-05
AC136475.3	0.201213	0.902791	2.16567	1.83027e-10	8.70571e-09
SPINT1-AS1	2.05016	0.641192	-1.67691	3.72978e-10	1.56938e-08
AC103736.1	0.508475	0.144239	-1.81772	3.4183e-08	6.33834e-07
AC090044.1	1.25174	0.363522	-1.78382	0.000797399	0.00297476
AC009812.3	0.0752815	0.384965	2.35436	6.49502e-08	1.12787e-06
TSC22D1-AS1	0.122546	0.34918	1.51065	3.66441e-07	4.71631e-06
AC118553.1	0.846659	0.219487	-1.94765	1.71881e-10	8.61502e-09
ZNF667-AS1	6.18825	0.962364	-2.68488	6.20613e-13	1.93986e-10
AC018529.1	0.580272	4.96642	3.0974	1.24242e-10	7.15372e-09
WASHC5-AS1	0.196612	0.716368	1.86535	0.00451288	0.0127738
CEBPA-AS1	1.03645	0.360548	-1.52339	2.9189e-14	2.12885e-11
AC026369.2	0.172681	0.579798	1.74744	2.43668e-07	3.31147e-06
MIR5689HG	0.421222	0.126728	-1.73284	3.98667e-08	7.26903e-07
AC005632.2	4.58836	13.4326	1.54969	3.15226e-05	0.000201791
LINC01971	0.180246	0.533306	1.565	6.55077e-10	2.31179e-08
MIR155HG	0.0923451	0.599448	2.69853	8.4504e-05	0.000458494
AL159166.1	1.76963	0.402585	-2.13609	6.77519e-05	0.000384045
MIR4435-2HG	0.174709	1.10018	2.65471	1.29054e-12	3.13745e-10
CYTOR	0.139666	1.47682	3.40245	1.87327e-13	8.19745e-11
BANCR	9.40405	38.4171	2.0304	3.34232e-06	2.91355e-05
AL354793.1	0.357707	0.100389	-1.83318	1.52581e-05	0.0001091
AP005233.2	0.100871	1.23803	3.61746	3.01136e-08	5.82489e-07
AC021087.4	0.354106	1.13159	1.6761	1.11833e-05	8.18361e-05
AC005840.3	0.130861	0.438865	1.74574	3.06153e-08	5.82489e-07
MMP2-AS1	0.026227	0.472916	4.17246	2.70341e-05	0.000178703
AC122707.1	0.461864	0.0406154	-3.50737	0.000179313	0.000847379
AL035425.1	1.32477	0.163414	-3.01914	0.000981471	0.00354366
AC109826.1	0.460306	1.81239	1.97723	5.15432e-10	1.94442e-08
AC008555.5	2.49958	0.368654	-2.76135	1.71755e-10	8.61502e-09
AC100791.3	0.525683	3.48752	2.72994	9.70261e-11	6.28666e-09
AL021368.1	3.28183	0.853272	-1.94342	1.22253e-05	8.8867e-05
LINC00930	0.115526	0.364497	1.65768	0.0124383	0.0301052
HCP5	1.81389	19.7816	3.447	9.76903e-11	6.28666e-09
AC022784.8	0.675111	0.192862	-1.80756	1.65266e-06	1.60712e-05
LINC00518	32.9087	9.99483	-1.71922	1.59006e-08	3.34524e-07
AP003071.1	0.419836	0.119275	-1.81553	0.00107145	0.00379342
MSC-AS1	2.74824	0.689513	-1.99486	5.64686e-06	4.52577e-05
LINC00900	0.300652	0.897813	1.57832	1.15981e-10	6.85853e-09
AC022007.1	0.922075	0.288358	-1.67702	9.45571e-13	2.58614e-10
AC137894.1	0.777899	0.245781	-1.66221	4.97153e-06	4.08937e-05
ACVR2B-AS1	1.66188	0.358205	-2.21396	2.3397e-13	8.53212e-11
AL121929.2	0.0981228	0.327528	1.73896	0.0112182	0.0277978
AL161752.1	0.446257	0.118148	-1.91728	0.00729216	0.0193397
GAS6-AS1	0.303751	1.49799	2.30207	4.98773e-07	6.02937e-06
CPB2-AS1	0.317715	0.102237	-1.63582	4.20858e-05	0.000260124
AC022509.2	0.113349	0.615621	2.44127	5.63473e-09	1.43481e-07
AC022148.1	0.613446	0.171249	-1.84084	5.69853e-06	4.5505e-05
AC022240.1	2.12091	0.354075	-2.58256	1.58739e-05	0.000112401
AC011676.1	0.0993418	0.32319	1.70191	1.92155e-06	1.82798e-05
SOCS2-AS1	0.130369	0.509255	1.96578	1.63603e-11	1.6271e-09
AP000808.2	0.688609	0.242135	-1.50787	4.33221e-06	3.59048e-05
AC004687.1	0.0669301	0.638914	3.2549	6.66059e-06	5.16786e-05
AC022784.3	1.52559	0.48647	-1.64895	8.10964e-08	1.36492e-06
LINC01739	0.520026	0.06494	-3.0014	6.21887e-07	7.25647e-06
AC008591.1	0.205679	1.1296	2.45734	3.70271e-11	2.89341e-09
RAMP2-AS1	0.479962	0.0866895	-2.46899	3.20509e-12	6.37521e-10
AC027117.1	0.366186	0.0608106	-2.59018	6.46611e-06	5.08915e-05
BX649632.1	0.557502	0.164943	-1.75701	1.13553e-09	3.65373e-08
LINC00645	3.4343	0.0596038	-5.84847	4.45692e-05	0.000273158
AC008991.2	5.30301	1.33979	-1.9848	2.56765e-08	5.06127e-07
AC005759.1	0.309464	0.104206	-1.57032	1.57347e-08	3.34247e-07
AF131216.3	0.3496	1.43516	2.03743	8.19079e-06	6.22272e-05
AC005281.1	2.30689	0.227162	-3.34416	0.0137989	0.0327817
AP000238.1	0.108758	0.646607	2.57177	0.000178409	0.000844934
AC100793.4	0.394138	0.118718	-1.73117	6.66028e-07	7.6098e-06
AC005696.4	0.717567	0.241223	-1.57274	2.14658e-06	1.98173e-05
AC093799.2	0.370096	1.08265	1.5486	3.14313e-08	5.87792e-07
AC079776.2	0.513553	0.158213	-1.69865	1.11369e-07	1.79174e-06
AC090922.1	0.152971	0.501604	1.71329	6.5316e-06	5.12227e-05
AC004930.1	6.52534	2.18499	-1.57842	0.00699861	0.0186971
AC104117.3	0.580921	0.142456	-2.02782	3.76816e-08	6.92835e-07
SLC25A21-AS1	1.27044	0.217098	-2.54891	1.79468e-11	1.70728e-09
USP30-AS1	0.124051	0.825136	2.73369	0.000142051	0.000702941
AL121672.2	0.112236	0.386862	1.78529	9.60626e-10	3.13709e-08
AL121899.1	1.12281	0.338485	-1.72995	2.26118e-09	6.50981e-08
AC079015.1	0.0487338	0.373852	2.93947	1.27188e-05	9.1542e-05
AC233976.1	0.39353	0.0840281	-2.22753	2.02785e-06	1.90426e-05
LINC02367	3.86991	0.663701	-2.54369	3.90523e-12	7.12053e-10
AL078590.3	0.2245	1.4434	2.68468	1.77648e-09	5.47457e-08
LINC00404	2.32628	7.70826	1.72838	8.91799e-09	2.14424e-07
AL359853.1	0.0317764	0.477136	3.90837	1.40756e-08	3.04926e-07
AC015712.1	0.520742	0.179075	-1.54	6.12696e-05	0.000355591
ZNF793-AS1	1.58439	0.448729	-1.82001	1.77183e-10	8.61502e-09
AL157871.2	0.161863	1.54555	3.25527	3.06266e-05	0.000198257
AL050327.1	0.552695	0.0826943	-2.74062	0.00444782	0.0126552
LINC01531	7.85401	23.0348	1.55232	0.000142644	0.000702941
SIAH2-AS1	0.4394	0.131078	-1.74511	2.59244e-08	5.06452e-07
AL391988.1	0.279925	1.03139	1.88147	5.79435e-11	4.22601e-09
AC104031.1	0.260923	1.63771	2.64998	8.39799e-08	1.39203e-06
AC015818.2	0.447215	1.43922	1.68625	1.15981e-10	6.85853e-09
AC106706.1	1.04824	0.164497	-2.67184	0.000290771	0.00128527
AC096719.1	1.43637	0.333708	-2.10577	0.000497487	0.0019827
AC103718.1	0.143226	0.487111	1.76596	1.42186e-07	2.17555e-06
AL163636.1	0.650277	0.142931	-2.18573	7.05538e-05	0.000396842
CASC15	1.278	0.363342	-1.81448	0.000906542	0.00331691
AL451060.1	0.182718	0.711343	1.96093	1.66502e-05	0.000116392
AC092535.4	2.03444	6.59634	1.69703	3.49416e-07	4.5238e-06
AC104958.2	0.19429	0.732184	1.91399	2.84718e-06	2.55313e-05
AC098614.4	0.366174	0.114955	-1.67145	3.37597e-05	0.000212871
AL589843.1	3.26237	1.08806	-1.58417	3.91809e-06	3.30996e-05
AL772337.3	0.77308	0.102621	-2.91329	0.000607529	0.00236106
Z82246.1	0.922123	0.110796	-3.05705	7.52033e-10	2.57101e-08
AC005019.2	1.03337	0.0770812	-3.74483	9.66756e-07	1.042e-05
AC025265.1	1.00385	3.31493	1.72343	2.29412e-06	2.0828e-05
LINC01954	0.193373	0.648871	1.74655	0.00759875	0.0200073
AL157702.2	0.117697	0.849735	2.85193	6.9094e-07	7.83304e-06
AC112722.1	0.175672	0.679609	1.95182	3.90922e-05	0.000242993
AP003354.2	0.15521	0.444021	1.5164	3.10313e-05	0.000200284
AL161935.3	0.088308	0.476642	2.43229	3.51035e-06	3.01253e-05
AC006213.3	0.570547	0.127667	-2.15996	5.63956e-09	1.43481e-07
AC100803.3	0.0404972	0.621171	3.93909	1.78491e-07	2.57596e-06
AC040970.1	1.75207	4.99241	1.51067	2.47366e-10	1.06125e-08
AC103974.1	3.53635	1.09076	-1.69693	8.9845e-10	3.02432e-08
CHL1-AS2	3.58811	0.245413	-3.86994	9.59769e-10	3.13709e-08
LINC01270	0.158247	0.539579	1.76966	2.26118e-09	6.50981e-08
AC006435.2	1.49122	4.64451	1.63903	1.62882e-10	8.61502e-09
AL121985.1	0.474125	1.43814	1.60086	0.000142644	0.000702941
LINC00494	0.138871	0.443351	1.67471	1.32864e-06	1.34586e-05
AL078590.2	0.0769466	0.325269	2.0797	1.86207e-09	5.65862e-08
